# Supplementary material for: Immune and cytokine alterations and RNA-sequencing analysis in gestational tissues from pregnant women after recovery from COVID-19
Source: BMC Infect Dis. 2023 Sep 21;23:620. doi: 10.1186/s12879-023-08607-z (PMC10512579; doi:10.1186/s12879-023-08607-z)
Supplement: Supplementary file 1 — Supplementary Material 1 [file 12879_2023_8607_MOESM1_ESM.xls]

## Sheet: sheet GO1
GO enrichment analysis	Category	Term ID	Term description	Enrichment score	p-value	FDR bh	GeneRatio	BgRatio	GeneSymbols
	biological_process	GO:0006406	mRNA export from nucleus	5.5	4.3e-06	0.0032	0.036	0.0065	NUP107;RBMX2;NUP37;AGFG1;SRSF11;NUP50;UPF2;THOC1;SRSF10;THOC2;UPF3B
	biological_process	GO:0070131	positive regulation of mitochondrial translation	18	5e-05	0.018	0.013	0.00075	CDK5RAP1;TRMT10C;UQCC2;RMND1
	molecular_function	GO:0003723	RNA binding	1.8	7.4e-05	0.021	0.17	0.097	MRPL22;MPHOSPH10;AGFG1;SRSF11;UPF2;THOC1;SLTM;R3HDM1;MORC3;ZNF638;CCAR1;ZNF326;CXorf57;MRPS31;RBMX2;RTF1;RP9;ALG13;SRSF10;ZNF385D;MRPS5;PCID2;UPF3B;RPF2;RPUSD4;GNL2;MTIF2;CSTF3;SNRPA;DHX15;DDX59;SYNJ1;PRRC2C;EIF5B;DDX46;YTHDF2;PPIL4;WDR75;THUMPD1;COA1;TRA2A;CNOT8;RBM26;RPF1;EXOSC9;TRMT10C;DBR1;NOP58
	cellular_component	GO:0005654	nucleoplasm	1.5	0.00024	0.044	0.23	0.16	MAGEA11;MIER3;KAT8;RPL26;IVNS1ABP;ZNF638;
	molecular_function	GO:0046872	metal ion binding	1.5	0.00026	0.037	0.24	0.16	ZNF600;ZNF114;ZNF83;AGFG1;ITGA2B;KAT8;ZNF596;ZMYND15;ZNF433;CDK5RAP1;ZNF222;ZNF577;ZNF280D;ZNF326;RIMKLB;ZNF420;RASA2;XIRP2;STAC3;ZNF182;ZNF544;ZNF518B;DYRK4;RP9;ZSCAN4;PHF20L1;ZNF267;ZRSR2;ZNF292;ZNF354B;HSCB;ACSM3;CCNB1IP1;OSGEP;BAZ1A;PRIM2;ZNF140;ZNF232;ZNF761;ZNF277;ZNF525;TAF3;ZNF302;RUFY1;MKNK1;DNAJA4;THAP8;ZNF350;CADPS;ZNF502;ZNF419;ZNF141;ZNF117;ZNF136;PHF14;DDX59;ERI1;THAP9;EIF5B;PDSS1;Z…
	cellular_component	GO:0005634	nucleus	1.3	0.00036	0.044	0.37	0.29	ZNF600;DPRX;ZNF114;MIER3;KAT8;CMTR2;ZNF433;ZNF577;ZNF182;TADA1;RFX8;RP9;GGNBP2;PIAS2;SRSF10;MAP3K7CL;ZNF292;USP15;RPF2;TIGD2;S100A12;TAF3;ZNF302;TRIM22;ZNF350;PKNOX1;PHF14;ZNF141;C7orf61;NFU1;AIMP1;CHD1;YTHDF2;PTPN2;ZNF296;CNOT8;ZNF467;TAF5;NCOR1;ZNF596;ZNF222;ZNF280D;NRGN;MIOS;ANAPC7;ZNF385D;STAP1;ZNF354B;PVALB;DECR1;HSCB;UPF3B;ZNF140;ZNF761;RUFY1;MKNK1;CSTF3;RARS;FRA10AC1;TDRD3;DUSP12;EXOSC8;HI…
	biological_process	GO:0000398	mRNA splicing, via spliceosome	2.9	0.00062	0.15	0.043	0.015	RBMX2;PPWD1;SRSF11;SRSF10;TRA2A;ZRSR2;CSTF3;PLRG1;SNRPA;DHX15;UPF3B;CCAR1;DBR1
	cellular_component	GO:0005759	mitochondrial matrix	2.4	0.00069	0.057	0.051	0.021	PMPCB;MMAA;TRMT5;RPUSD4;ACSM3;HMGCS2;MRRF;AUH;MALSU1;PDSS1;NMNAT3;DHRS2;UQCC2;PDHX;DECR1;TRMT10C;SIRT5
	biological_process	GO:0008380	RNA splicing	3.1	0.00095	0.17	0.036	0.012	MPHOSPH10;DDX46;SRSF11;RP9;THOC1;LUC7L3;ZRSR2;IVNS1ABP;ZNF638;THOC2;ZNF326
	molecular_function	GO:0003677	DNA binding	1.6	0.00095	0.089	0.16	0.1	ZNF600;ZNF114;ZNF83;AGFG1;MIER3;THOC1;ZNF596;ZNF433;ZNF222;ZNF577;ZNF280D;ZNF326;ZNF420;ZNF182;ZNF544;ZNF518B;ZSCAN4;PIAS2;LUC7L3;ZNF267;ZNF292;ZNF354B;TIGD2;ZNF232;ZNF761;ZNF525;ZNF302;THAP8;ZNF350;H2AFY;ZNF502;ZNF419;ZNF141;FAM200B;ZNF117;ZNF136;CHD1;HIST1H4H;ZNF467;BLZF1;GTF3C3;ERCC6L;TAF1A;ZFP2;ZNF195;ZNF334
	biological_process	GO:0042273	ribosomal large subunit biogenesis	8	0.0014	0.21	0.013	0.0017	RPL26;RPF2;MALSU1;PAK1IP1
	cellular_component	GO:0017101	aminoacyl-tRNA synthetase multienzyme complex	11	0.0022	0.13	0.0089	0.00081	LARS;RARS;AIMP1
	biological_process	GO:0031124	mRNA 3'-end processing	4.9	0.0035	0.39	0.016	0.0034	SRSF11;THOC1;CSTF3;THOC2;UPF3B
	cellular_component	GO:0005739	mitochondrion	1.6	0.0036	0.17	0.11	0.069	MRPL22;COA5;MRRF;AUH;GNPAT;CDK5RAP1;AIM2;ABHD11;MRPS31;RMND1;HMGCS2;GK;STAP1;MRPS5;USP15;MPV17;HSCB;DECR1;SIRT5;ENOSF1;PMPCB;ARMS2;RPUSD4;MRPS25;MTX2;NMNAT3;MTIF2;UQCC2;RARS;TMEM71;NFU1;SLC25A46;MALSU1;COA1;DHRS2;TRMT10C;NIT2
	cellular_component	GO:0016607	nuclear speck	2.2	0.0042	0.17	0.045	0.021	DDX46;SRSF11;THOC1;THOC2;SRSF10;PIAS2;LUC7L3;RUFY1;TRIM22;CCNB3;PLRG1;FAM206A;ZNF638;DHX15;OSGEP
	cellular_component	GO:0005657	replication fork	18	0.0049	0.17	0.006	0.00034	DONSON;CXorf57
	biological_process	GO:0071038	nuclear polyadenylation-dependent tRNA catabolic process	18	0.005	0.39	0.0066	0.00038	EXOSC9;EXOSC8
	biological_process	GO:0000467	exonucleolytic trimming to generate mature 3'-end of 5.8S rRNA from tricistronic rRNA transcript (SSU-rRNA, 5.8S rRNA, LSU-rRNA)	18	0.005	0.39	0.0066	0.00038	EXOSC9;EXOSC8
	biological_process	GO:0007131	reciprocal meiotic recombination	7.7	0.0063	0.39	0.0099	0.0013	SYCE3;C11orf80;CCNB1IP1
	molecular_function	GO:0003700	DNA binding transcription factor activity	1.7	0.0065	0.3	0.088	0.052	ZNF600;TAF5;ZNF83;ZNF577;ZNF222;ZNF420;ZNF182;ZNF544;RFX8;ZSCAN4;ZNF267;ZNF354B;ZNF140;ZNF232;ZNF761;ZNF525;ZNF302;TRIM22;PKNOX1;ZNF117;BLZF1;CNOT8;ZFP2;ZNF334;GABPB1
	cellular_component	GO:0005643	nuclear pore	4.2	0.0068	0.2	0.015	0.0036	NUP107;AGFG1;KPNA3;NUP50;EIF5A2
	molecular_function	GO:0000049	tRNA binding	4.1	0.007	0.3	0.018	0.0043	TRMT11;RARS;NSUN6;TRMT10C;AIMP1
	cellular_component	GO:0000445	THO complex part of transcription export complex	15	0.0072	0.2	0.006	0.0004	THOC2;THOC1
	biological_process	GO:0061099	negative regulation of protein tyrosine kinase activity	15	0.0073	0.39	0.0066	0.00045	GGNBP2;PTPN2
	biological_process	GO:0000154	rRNA modification	15	0.0073	0.39	0.0066	0.00045	THUMPD1;NOP58
	biological_process	GO:0071035	nuclear polyadenylation-dependent rRNA catabolic process	15	0.0073	0.39	0.0066	0.00045	EXOSC9;EXOSC8
	molecular_function	GO:0043023	ribosomal large subunit binding	15	0.0073	0.3	0.0071	0.00048	MRRF;MALSU1
	molecular_function	GO:0004726	non-membrane spanning protein tyrosine phosphatase activity	15	0.0073	0.3	0.0071	0.00048	PTPN18;PTPN2
	biological_process	GO:0006369	termination of RNA polymerase II transcription	3.9	0.0088	0.39	0.016	0.0042	SRSF11;THOC1;CSTF3;THOC2;UPF3B
	biological_process	GO:0006355	regulation of transcription, DNA-templated	1.5	0.0094	0.39	0.12	0.076	ZNF600;DPRX;ZNF114;ZNF83;MIER3;ZNF596;ZNF433;ZNF638;ZNF577;CCAR1;ZNF280D;ZNF420;ZNF182;ZNF544;SRSF10;PHF20L1;ZNF267;ZNF354B;BAZ1A;NUP107;ZNF761;ZNF277;ZNF525;ZNF302;TRIM22;ZNF350;ZNF502;ZNF419;ZNF141;ZNF467;CNOT8;TAF1A;ZFP2;ZNF195;ZNF334
	biological_process	GO:0000375	RNA splicing, via transesterification reactions	6.6	0.01	0.39	0.0099	0.0015	DBR1;SRSF10;MPHOSPH10
	biological_process	GO:0032790	ribosome disassembly	13	0.01	0.39	0.0066	0.00053	MRRF;MTIF2
	biological_process	GO:0046784	viral mRNA export from host cell nucleus	13	0.01	0.39	0.0066	0.00053	THOC2;THOC1
	biological_process	GO:0042532	negative regulation of tyrosine phosphorylation of STAT protein	13	0.01	0.39	0.0066	0.00053	GGNBP2;PTPN2
	biological_process	GO:0070542	response to fatty acid	13	0.01	0.39	0.0066	0.00053	FABP3;GNPAT
	biological_process	GO:0042254	ribosome biogenesis	6.3	0.012	0.41	0.0099	0.0016	GNL2;SETD4;RRN3
	molecular_function	GO:0003950	NAD+ ADP-ribosyltransferase activity	6.3	0.012	0.41	0.011	0.0017	PARP6;PARP8;SIRT5
	biological_process	GO:0019216	regulation of lipid metabolic process	3.7	0.012	0.41	0.016	0.0045	NCOR1;HMGCS2;TNFAIP8L3;H2AFY;PLIN2
	biological_process	GO:0006351	transcription, DNA-templated	1.4	0.013	0.41	0.16	0.12	ZNF600;DPRX;ZNF114;ZNF83;MIER3;KAT8;ZNF596;SLTM;ZMYND15;ZNF433;ZNF222;ZNF638;ZNF577;CCAR1;ZNF280D;ZNF326;ZNF420;ZNF182;ZNF544;TADA1;RFX8;ZNF518B;ZSCAN4;PIAS2;ZNF267;ZNF354B;BAZ1A;ZNF140;ZNF232;ZNF761;ZNF277;ZNF525;ZNF302;TRIM22;ZNF350;ZNF502;ZNF419;ZNF117;CHD1;WDR75;ZNF296;MED11;CNOT8;GTF3C3;ZNF467;ZFP2;ZNF195;ZNF334;GABPB1
	cellular_component	GO:0031080	nuclear pore outer ring	11	0.013	0.27	0.006	0.00054	NUP107;NUP37
	cellular_component	GO:0019773	proteasome core complex, alpha-subunit complex	11	0.013	0.27	0.006	0.00054	PSMA1;PSMA2
	cellular_component	GO:0000346	transcription export complex	11	0.013	0.27	0.006	0.00054	THOC2;THOC1
	molecular_function	GO:0000175	3'-5'-exoribonuclease activity	6	0.013	0.41	0.011	0.0018	EXOSC9;ERI1;CNOT8
	biological_process	GO:0032784	regulation of DNA-templated transcription, elongation	11	0.013	0.41	0.0066	0.0006	THOC1;ZNF326
	biological_process	GO:0034475	U4 snRNA 3'-end processing	11	0.013	0.41	0.0066	0.0006	EXOSC9;EXOSC8
	cellular_component	GO:0005730	nucleolus	1.6	0.014	0.27	0.071	0.044	MPHOSPH10;RPL26;MRPS31;RRN3;RTF1;UBE2T;UPF3B;RPF2;GNL2;MTX2;CUL2;PAK1IP1;H2AFY;DHX15;DDX59;ERI1;SETD4;EXOSC8;WDR75;TRA2A;GTF3C3;RPF1;EXOSC9;NOP58
	biological_process	GO:0070126	mitochondrial translational termination	3	0.014	0.43	0.02	0.0065	MRPL22;MRPS25;MRRF;MRPL50;MRPS5;MRPS31
	biological_process	GO:0075733	intracellular transport of virus	4.1	0.016	0.43	0.013	0.0032	NUP50;NUP107;NUP37;KPNA3
	cellular_component	GO:0005732	small nucleolar ribonucleoprotein complex	9.8	0.017	0.27	0.006	0.00061	MPHOSPH10;NOP58
	cellular_component	GO:0035145	exon-exon junction complex	9.8	0.017	0.27	0.006	0.00061	UPF3B;UPF2
	biological_process	GO:0016082	synaptic vesicle priming	9.7	0.017	0.43	0.0066	0.00068	CADPS;SYNJ1
	biological_process	GO:0071028	nuclear mRNA surveillance	9.7	0.017	0.43	0.0066	0.00068	EXOSC9;EXOSC8
	biological_process	GO:0034427	nuclear-transcribed mRNA catabolic process, exonucleolytic, 3'-5'	9.7	0.017	0.43	0.0066	0.00068	EXOSC9;EXOSC8
	cellular_component	GO:0043657	host cell	4	0.017	0.27	0.012	0.003	NUP50;NUP107;NUP37;KPNA3
	molecular_function	GO:0019905	syntaxin binding	3.3	0.018	0.42	0.018	0.0054	PTPN2;SYTL3;STXBP3;SYT5;NAPB
	molecular_function	GO:0003690	double-stranded DNA binding	3.9	0.019	0.42	0.014	0.0036	ZNF638;SLTM;PCID2;AIM2
	cellular_component	GO:0001917	photoreceptor inner segment	5.1	0.02	0.3	0.0089	0.0018	ARMS2;DNM3;USH2A
	biological_process	GO:0006405	RNA export from nucleus	3.8	0.02	0.45	0.013	0.0035	THOC2;UPF3B;THOC1;SRSF11
	biological_process	GO:0000082	G1/S transition of mitotic cell cycle	3.8	0.02	0.45	0.013	0.0035	CRLF3;DBF4;PRIM2;CUL2
	molecular_function	GO:0003774	motor activity	3.8	0.021	0.42	0.014	0.0037	MYO1G;MYO1H;MYO15A;MYO1F
	biological_process	GO:0051457	maintenance of protein location in nucleus	8.8	0.021	0.45	0.0066	0.00075	TAF3;MORC3
	biological_process	GO:0032727	positive regulation of interferon-alpha production	8.8	0.021	0.45	0.0066	0.00075	TBK1;IRF5
	molecular_function	GO:0001076	transcription factor activity, RNA polymerase II transcription factor binding	8.8	0.021	0.42	0.0071	0.00081	RTF1;ZNF296
	molecular_function	GO:0016791	phosphatase activity	5.1	0.021	0.42	0.011	0.0021	SACM1L;DUSP12;DUSP28
	biological_process	GO:0061025	membrane fusion	4.9	0.023	0.45	0.0099	0.002	DNM3;UBXN2B;NAPB
	cellular_component	GO:0000177	cytoplasmic exosome (RNase complex)	8	0.025	0.34	0.006	0.00074	EXOSC9;EXOSC8
	biological_process	GO:0042493	response to drug	2.7	0.025	0.45	0.02	0.0074	FABP3;GNPAT;USP47;SLC12A5;HSD11B2;PLIN2
	biological_process	GO:0008299	isoprenoid biosynthetic process	8	0.025	0.45	0.0066	0.00083	HMGCS2;PDSS1
	biological_process	GO:0016573	histone acetylation	8	0.025	0.45	0.0066	0.00083	TAF5;KAT8
	biological_process	GO:0030099	myeloid cell differentiation	8	0.025	0.45	0.0066	0.00083	RASGRP4;KAT8
	biological_process	GO:0016226	iron-sulfur cluster assembly	8	0.025	0.45	0.0066	0.00083	NFU1;HSCB
	biological_process	GO:0006409	tRNA export from nucleus	4.7	0.025	0.45	0.0099	0.0021	NUP50;NUP107;NUP37
	biological_process	GO:0070979	protein K11-linked ubiquitination	4.7	0.025	0.45	0.0099	0.0021	UBE2T;ANAPC7;ANAPC4
	molecular_function	GO:0051539	4 iron, 4 sulfur cluster binding	4.7	0.025	0.48	0.011	0.0023	CDK5RAP1;NFU1;PRIM2
	biological_process	GO:0016032	viral process	2	0.027	0.47	0.033	0.016	TBK1;NUP107;TAF5;NUP37;EXOC1;NUP50;TRIM22;CUL2;IVNS1ABP;MORC3
	biological_process	GO:0071345	cellular response to cytokine stimulus	4.5	0.028	0.47	0.0099	0.0022	TBK1;PTPN18;PTPN2
	cellular_component	GO:0016604	nuclear body	2	0.028	0.36	0.03	0.015	DBF4;MAGEA11;PPWD1;LARS;TRIM22;S100A14;UQCC2;ZNF350;SLTM;TPP2
	cellular_component	GO:0000176	nuclear exosome (RNase complex)	7.4	0.029	0.36	0.006	0.00081	EXOSC9;EXOSC8
	biological_process	GO:0015074	DNA integration	7.3	0.029	0.48	0.0066	0.0009	THAP9;GIN1
	biological_process	GO:0043928	exonucleolytic nuclear-transcribed mRNA catabolic process involved in deadenylation-dependent decay	4.4	0.03	0.48	0.0099	0.0023	EXOSC9;CNOT8;EXOSC8
	biological_process	GO:0006110	regulation of glycolytic process	4.4	0.03	0.48	0.0099	0.0023	NUP50;NUP107;NUP37
	cellular_component	GO:0016459	myosin complex	4.3	0.032	0.38	0.0089	0.0021	MYO1G;MYO1H;MYO15A
	molecular_function	GO:0004438	phosphatidylinositol-3-phosphatase activity	6.7	0.034	0.56	0.0071	0.001	SACM1L;SYNJ1
	biological_process	GO:0016925	protein sumoylation	3.2	0.034	0.54	0.013	0.0041	NUP50;NUP107;NUP37;PIAS2
	biological_process	GO:0007077	mitotic nuclear envelope disassembly	4.1	0.036	0.54	0.0099	0.0024	NUP50;NUP107;NUP37
	biological_process	GO:0006364	rRNA processing	2.1	0.037	0.54	0.026	0.012	MPHOSPH10;EXOSC8;WDR75;LTV1;RPL26;EXOSC9;ERI1;NOP58
	biological_process	GO:0043488	regulation of mRNA stability	2.7	0.038	0.54	0.016	0.0061	EXOSC8;YTHDF2;PSMA2;PCID2;EXOSC9
	biological_process	GO:0006418	tRNA aminoacylation for protein translation	4	0.039	0.54	0.0099	0.0025	LARS;RARS;AIMP1
	cellular_component	GO:0000178	exosome (RNase complex)	6.3	0.039	0.44	0.006	0.00094	EXOSC9;EXOSC8
	biological_process	GO:0030217	T cell differentiation	6.3	0.039	0.54	0.0066	0.0011	PTPN2;PKNOX1
	biological_process	GO:0008306	associative learning	6.3	0.039	0.54	0.0066	0.0011	NRGN;TNR
	biological_process	GO:0048147	negative regulation of fibroblast proliferation	6.3	0.039	0.54	0.0066	0.0011	FBXO4;MORC3
	molecular_function	GO:0017091	AU-rich element binding	6.3	0.039	0.56	0.0071	0.0011	EXOSC9;EXOSC8
	cellular_component	GO:0000777	condensed chromosome kinetochore	2.6	0.042	0.45	0.015	0.0057	NUP107;NUP37;FBXO28;NUF2;ERCC6L
	cellular_component	GO:0030286	dynein complex	5.9	0.044	0.46	0.006	0.001	DNAH14;WDR63
	biological_process	GO:0070125	mitochondrial translational elongation	2.6	0.045	0.54	0.016	0.0064	MRPL22;MRPS25;MRPL50;MRPS5;MRPS31
	biological_process	GO:0035335	peptidyl-tyrosine dephosphorylation	5.8	0.045	0.54	0.0066	0.0011	DUSP28;PTPN2
	biological_process	GO:0006376	mRNA splice site selection	5.8	0.045	0.54	0.0066	0.0011	SRSF10;LUC7L3
	biological_process	GO:0033617	mitochondrial respiratory chain complex IV assembly	5.8	0.045	0.54	0.0066	0.0011	COA1;COA5
	molecular_function	GO:0016922	ligand-dependent nuclear receptor binding	5.8	0.045	0.56	0.0071	0.0012	UBA3;NCOR1
	biological_process	GO:0032868	response to insulin	3.8	0.045	0.54	0.0099	0.0026	FABP3;STXBP3;HSD11B2
	biological_process	GO:0007169	transmembrane receptor protein tyrosine kinase signaling pathway	3	0.045	0.54	0.013	0.0044	RASGRP4;SLA;STAP1;DOK5
	cellular_component	GO:0005680	anaphase-promoting complex	5.5	0.05	0.49	0.006	0.0011	ANAPC7;ANAPC4
	biological_process	GO:0016239	positive regulation of macroautophagy	5.2	0.056	0.54	0.0066	0.0013	TBK1;C9orf72
	biological_process	GO:0006661	phosphatidylinositol biosynthetic process	2.7	0.058	0.54	0.013	0.0048	RUFY1;PLEKHA2;SACM1L;SYNJ1
	biological_process	GO:0006368	transcription elongation from RNA polymerase II promoter	2.7	0.061	0.54	0.013	0.0049	TAF3;TAF5;PCID2;RTF1
	biological_process	GO:0016973	poly(A)+ mRNA export from nucleus	4.9	0.062	0.54	0.0066	0.0014	THOC2;PCID2
	biological_process	GO:0046856	phosphatidylinositol dephosphorylation	4.9	0.062	0.54	0.0066	0.0014	SACM1L;SYNJ1
	biological_process	GO:0006361	transcription initiation from RNA polymerase I promoter	4.9	0.062	0.54	0.0066	0.0014	RRN3;TAF1A
	biological_process	GO:0007612	learning	3.3	0.062	0.54	0.0099	0.003	JPH3;SLC12A5;SYNJ1
	molecular_function	GO:0016279	protein-lysine N-methyltransferase activity	4.9	0.063	0.56	0.0071	0.0015	METTL21C;SETD4
	molecular_function	GO:0043325	phosphatidylinositol-3,4-bisphosphate binding	4.9	0.063	0.56	0.0071	0.0015	MYO1G;PLEKHA2
	molecular_function	GO:0003743	translation initiation factor activity	3.3	0.063	0.56	0.011	0.0032	EIF4E3;EIF5B;MTIF2
	biological_process	GO:0007623	circadian rhythm	3.2	0.066	0.54	0.0099	0.0031	PROK2;HS3ST2;NCOR1
	biological_process	GO:1901796	regulation of signal transduction by p53 class mediator	2.6	0.066	0.54	0.013	0.005	TAF3;TAF5;RPF2;PAK1IP1
	biological_process	GO:0009615	response to virus	2.6	0.066	0.54	0.013	0.005	TBK1;PSMA2;IVNS1ABP;TRIM22
	molecular_function	GO:0016740	transferase activity	2.6	0.067	0.56	0.014	0.0054	TRIM38;THAP9;UBR7;TRIM22
	cellular_component	GO:0001891	phagocytic cup	4.7	0.068	0.56	0.006	0.0013	MYO1G;ARHGAP12
	cellular_component	GO:0005839	proteasome core complex	4.7	0.068	0.56	0.006	0.0013	PSMA1;PSMA2
	cellular_component	GO:0016363	nuclear matrix	2.6	0.068	0.56	0.012	0.0046	MORC3;THOC1;ZNF326;ZNF350
	biological_process	GO:0048488	synaptic vesicle endocytosis	4.6	0.069	0.54	0.0066	0.0014	SYT5;SYNJ1
	molecular_function	GO:0005487	nucleocytoplasmic transporter activity	4.6	0.069	0.56	0.0071	0.0015	NUP107;UPF3B
	biological_process	GO:0006417	regulation of translation	3.1	0.07	0.54	0.0099	0.0032	MKNK1;KBTBD8;EIF4E3
	cellular_component	GO:0015030	Cajal body	3.1	0.073	0.56	0.0089	0.0029	DDX46;NOP58;TRIM22
	biological_process	GO:0060333	interferon-gamma-mediated signaling pathway	3.1	0.074	0.54	0.0099	0.0032	TRIM38;IRF5;TRIM22
	cellular_component	GO:0000932	P-body	2.5	0.077	0.56	0.012	0.0048	C9orf72;PSMA2;CNOT8;YTHDF2
	biological_process	GO:1900034	regulation of cellular response to heat	3	0.078	0.54	0.0099	0.0033	NUP50;NUP107;NUP37
	cellular_component	GO:0005685	U1 snRNP	4.2	0.081	0.56	0.006	0.0014	SNRPA;LUC7L3
	cellular_component	GO:0005669	transcription factor TFIID complex	4.2	0.081	0.56	0.006	0.0014	TAF3;TAF5
	biological_process	GO:0051225	spindle assembly	4.2	0.082	0.54	0.0066	0.0016	TUBB1;NCOR1
	biological_process	GO:0006446	regulation of translational initiation	4.2	0.082	0.54	0.0066	0.0016	EIF5B;MTIF2
	biological_process	GO:0016311	dephosphorylation	4.2	0.082	0.54	0.0066	0.0016	DUSP12;DUSP28
	biological_process	GO:0006851	mitochondrial calcium ion transmembrane transport	4.2	0.082	0.54	0.0066	0.0016	PMPCB;MICU3
	molecular_function	GO:0004298	threonine-type endopeptidase activity	4.2	0.082	0.56	0.0071	0.0017	PSMA1;PSMA2
	molecular_function	GO:0004725	protein tyrosine phosphatase activity	2.4	0.082	0.56	0.014	0.0058	PTPN18;DUSP12;DUSP28;PTPN2
	molecular_function	GO:0005070	SH3/SH2 adaptor activity	2.9	0.083	0.56	0.011	0.0036	STAP1;FCRL2;SLA
	biological_process	GO:0006366	transcription from RNA polymerase II promoter	1.8	0.084	0.54	0.026	0.015	TAF5;NCOR1;TAF3;RTF1;TAF1A;PKNOX1;ZNF141;ZNF136
	cellular_component	GO:0036464	cytoplasmic ribonucleoprotein granule	2.9	0.085	0.56	0.0089	0.0031	UPF2;GABPB1;YTHDF2
	cellular_component	GO:0045335	phagocytic vesicle	2.9	0.085	0.56	0.0089	0.0031	RAB20;STXBP3;FMNL1
	biological_process	GO:0018105	peptidyl-serine phosphorylation	2.1	0.086	0.54	0.016	0.0077	TBK1;MASTL;MKNK1;STK38L;MORC3
	cellular_component	GO:0005689	U12-type spliceosomal complex	4	0.088	0.56	0.006	0.0015	DHX15;ZRSR2
	biological_process	GO:0000027	ribosomal large subunit assembly	4	0.089	0.54	0.0066	0.0017	RPF2;RPF1
	biological_process	GO:0017158	regulation of calcium ion-dependent exocytosis	4	0.089	0.54	0.0066	0.0017	SYT5;SYTL3
	biological_process	GO:0032728	positive regulation of interferon-beta production	4	0.089	0.54	0.0066	0.0017	TBK1;IRF5
	molecular_function	GO:0008146	sulfotransferase activity	4	0.089	0.56	0.0071	0.0018	HS3ST2;SULT1B1
	molecular_function	GO:0000979	RNA polymerase II core promoter sequence-specific DNA binding	4	0.089	0.56	0.0071	0.0018	ZNF277;H2AFY
	molecular_function	GO:0045503	dynein light chain binding	4	0.089	0.56	0.0071	0.0018	DNAH14;WDR63
	biological_process	GO:0051092	positive regulation of NF-kappaB transcription factor activity	2.3	0.092	0.54	0.013	0.0056	TRIM38;S100A12;TRIM22;AIM2
	biological_process	GO:0010923	negative regulation of phosphatase activity	2.7	0.096	0.54	0.0099	0.0036	MPHOSPH10;RBM26;PPP1R36
	molecular_function	GO:0001102	RNA polymerase II activating transcription factor binding	3.8	0.096	0.56	0.0071	0.0019	EXOSC9;NCOR1
	molecular_function	GO:0005546	phosphatidylinositol-4,5-bisphosphate binding	2.7	0.096	0.56	0.011	0.0039	SYT5;MYO1G;EXOC1
	cellular_component	GO:0098793	presynapse	2.7	0.099	0.56	0.0089	0.0033	CADPS;SYTL3;SYNJ1

## Sheet: sheet KEGG1
KEGG1 pathway enrichment analysis	Term ID	Term description	Enrichment score	p-value	FDR bh	GeneRatio	BgRatio	GeneSymbols	Classification level
	path:hsa03040	Spliceosome	3.4	0.0012	0.22	0.063	0.018	DDX46;RP9;THOC1;SRSF10;THOC2;TRA2A;PLRG1;SNRPA;DHX15	Genetic Information Processing
	path:hsa03013	RNA transport	2.7	0.0054	0.5	0.063	0.023	NUP107;NUP37;EIF5B;UPF2;NUP50;THOC1;RGPD3;THOC2;UPF3B	Genetic Information Processing
	path:hsa00900	Terpenoid backbone biosynthesis	6.9	0.0088	0.54	0.021	0.003	HMGCS2;PDSS1;FNTA	Metabolism
	path:hsa05140	Leishmaniasis	3.6	0.012	0.55	0.035	0.0097	FCGR3B;NCF1;NCF2;IRAK4;NCF4	Human Diseases
	path:hsa04120	Ubiquitin mediated proteolysis	2.6	0.018	0.65	0.049	0.019	UBA3;CDC16;ANAPC4;PIAS2;ANAPC7;CUL2;FBXO4	Genetic Information Processing
	path:hsa03030	DNA replication	4.2	0.033	0.93	0.021	0.005	RFC4;RFC5;PRIM2	Genetic Information Processing
	path:hsa04110	Cell cycle	2.5	0.036	0.93	0.042	0.017	DBF4;CDC16;CCNB3;ANAPC7;ANAPC4;CDC25C	Cellular Processes
	path:hsa04914	Progesterone-mediated oocyte maturation	2.6	0.046	0.99	0.035	0.014	CDC16;CCNB3;ANAPC7;ANAPC4;CDC25C	Organismal Systems
	path:hsa03320	PPAR signaling pathway	2.7	0.058	0.99	0.028	0.01	HMGCS2;GK;FABP3;PLIN2	Organismal Systems
	path:hsa03430	Mismatch repair	4.4	0.075	0.99	0.014	0.0032	RFC4;RFC5	Genetic Information Processing
	path:hsa03008	Ribosome biogenesis in eukaryotes	2.5	0.076	0.99	0.028	0.011	WDR75;MPHOSPH10;NOP58;GNL2	Genetic Information Processing
	path:hsa04146	Peroxisome	2.4	0.081	0.99	0.028	0.011	MPV17;HACL1;PEX11B;GNPAT	Cellular Processes
	path:hsa00232	Caffeine metabolism	10	0.095	0.99	0.007	0.00069	NAT1	Metabolism
	path:hsa04114	Oocyte meiosis	2	0.098	0.99	0.035	0.017	CDC16;ANAPC7;ANAPC4;CALML4;CDC25C	Cellular Processes

## Sheet: sheet 3
Upregulated placental tissue genes	Gene_name	Gene_ID
	CCDC132	ENSG00000004766
	ACSM3	ENSG00000005187
	ZNF195	ENSG00000005801
	GGNBP2	ENSG00000005955
	ITGA2B	ENSG00000005961
	KRT33A	ENSG00000006059
	CCL18	ENSG00000006074
	DBF4	ENSG00000006634
	IFRD1	ENSG00000006652
	DYRK4	ENSG00000010219
	UBR7	ENSG00000012963
	WAS	ENSG00000015285
	VSIG2	ENSG00000019102
	MRE11A	ENSG00000020922
	DEF6	ENSG00000023892
	HSF2	ENSG00000025156
	VRK2	ENSG00000028116
	STAP1	ENSG00000035720
	USH2A	ENSG00000042781
	R3HDM1	ENSG00000048991
	ADAMTS6	ENSG00000049192
	KIAA2022	ENSG00000050030
	ANAPC4	ENSG00000053900
	PLEKHH1	ENSG00000054690
	NOP58	ENSG00000055044
	CCAR1	ENSG00000060339
	PMS1	ENSG00000064933
	LRRC40	ENSG00000066557
	TRMT11	ENSG00000066651
	THUMPD1	ENSG00000066654
	RASSF1	ENSG00000068028
	PTPN18	ENSG00000072135
	NUP37	ENSG00000075188
	ZNF638	ENSG00000075292
	FMO4	ENSG00000076258
	UBE2T	ENSG00000077152
	SNRPA	ENSG00000077312
	PIAS2	ENSG00000078043
	NRD1	ENSG00000078618
	CDH17	ENSG00000079112
	THOC1	ENSG00000079134
	MKNK1	ENSG00000079277
	KIAA0020	ENSG00000080608
	ARG2	ENSG00000081181
	DUSP12	ENSG00000081721
	STRADB	ENSG00000082146
	MRPL22	ENSG00000082515
	TDRD3	ENSG00000083544
	RRN3	ENSG00000085721
	MTIF2	ENSG00000085760
	EPS15	ENSG00000085832
	GP6	ENSG00000088053
	FER1L4	ENSG00000088340
	ZNF302	ENSG00000089335
	EXOC1	ENSG00000090989
	NLRC4	ENSG00000091106
	MYO15A	ENSG00000091536
	OSGEP	ENSG00000092094
	RPGRIP1	ENSG00000092200
	NUP50	ENSG00000093000
	IFT74	ENSG00000096872
	CRYBB1	ENSG00000100122
	HSCB	ENSG00000100209
	PVALB	ENSG00000100362
	NCF4	ENSG00000100365
	VRK1	ENSG00000100749
	CCNB1IP1	ENSG00000100814
	DHRS2	ENSG00000100867
	DOK5	ENSG00000101134
	TUBB1	ENSG00000101162
	CDK5RAP1	ENSG00000101391
	ALG13	ENSG00000101901
	RS1	ENSG00000102104
	MRPS31	ENSG00000102738
	KPNA3	ENSG00000102753
	KAT8	ENSG00000103510
	GABPB1	ENSG00000104064
	CSPP1	ENSG00000104218
	NBN	ENSG00000104320
	DECR1	ENSG00000104325
	ERI1	ENSG00000104626
	DHDH	ENSG00000104808
	KCNA7	ENSG00000104848
	ZNF419	ENSG00000105136
	SIGLEC5	ENSG00000105501
	CAPS	ENSG00000105519
	PMPCB	ENSG00000105819
	ABHD11	ENSG00000106077
	PHF14	ENSG00000106443
	PSMA2	ENSG00000106588
	COA1	ENSG00000106603
	TNFSF8	ENSG00000106952
	ANKRD26	ENSG00000107890
	CUL2	ENSG00000108094
	LUC7L3	ENSG00000108848
	DHX15	ENSG00000109606
	PDHX	ENSG00000110435
	VPS29	ENSG00000111237
	RFC5	ENSG00000111445
	NUP107	ENSG00000111581
	PAK1IP1	ENSG00000111845
	FAM65B	ENSG00000111913
	TRIM38	ENSG00000112343
	ARRDC3	ENSG00000113369
	PPWD1	ENSG00000113593
	RARS	ENSG00000113643
	H2AFY	ENSG00000113648
	BCL6	ENSG00000113916
	NIT2	ENSG00000114021
	UMPS	ENSG00000114491
	FRMD4B	ENSG00000114541
	MPV17	ENSG00000115204
	WDR75	ENSG00000115368
	TNR	ENSG00000116147
	STXBP3	ENSG00000116266
	DLGAP3	ENSG00000116544
	IVNS1ABP	ENSG00000116679
	NCF2	ENSG00000116701
	SRSF11	ENSG00000116754
	GNPAT	ENSG00000116906
	TBCE	ENSG00000116957
	RPF1	ENSG00000117133
	BLZF1	ENSG00000117475
	PRRC2C	ENSG00000117523
	DDX59	ENSG00000118197
	SGIP1	ENSG00000118473
	GTF3C3	ENSG00000119041
	FAM206A	ENSG00000119328
	CCDC176	ENSG00000119636
	MASTL	ENSG00000120539
	SPG20OS	ENSG00000120664
	EXOSC8	ENSG00000120699
	ZMYM2	ENSG00000121741
	FABP3	ENSG00000121769
	HS3ST2	ENSG00000122254
	LRRC39	ENSG00000122477
	NFE2	ENSG00000123405
	EXOSC9	ENSG00000123737
	SLC12A5	ENSG00000124140
	PAIP2B	ENSG00000124374
	MPHOSPH10	ENSG00000124383
	SIRT5	ENSG00000124523
	OR2B6	ENSG00000124657
	UPF3B	ENSG00000125351
	THOC2	ENSG00000125676
	TGM3	ENSG00000125780
	NAPB	ENSG00000125814
	ARMCX5	ENSG00000125962
	PCID2	ENSG00000126226
	STAT5A	ENSG00000126561
	TRMT5	ENSG00000126814
	TAS2R5	ENSG00000127366
	AUNIP	ENSG00000127423
	MTERF	ENSG00000127989
	IRF5	ENSG00000128604
	MTX2	ENSG00000128654
	CALML4	ENSG00000129007
	PSMA1	ENSG00000129084
	PHF20L1	ENSG00000129292
	CHRNA10	ENSG00000129749
	SYT5	ENSG00000129990
	CDC16	ENSG00000130177
	LSP1	ENSG00000130592
	ATPIF1	ENSG00000130770
	PPIL4	ENSG00000131013
	ZNF141	ENSG00000131127
	GINS2	ENSG00000131153
	MRPS25	ENSG00000131368
	HACL1	ENSG00000131373
	PEX11B	ENSG00000131779
	FMO5	ENSG00000131781
	ENOSF1	ENSG00000132199
	TRIM22	ENSG00000132274
	XAF1	ENSG00000132530
	FCRL2	ENSG00000132704
	NASP	ENSG00000132780
	OSER1	ENSG00000132823
	GPR12	ENSG00000132975
	LGALS12	ENSG00000133317
	C12orf29	ENSG00000133641
	LARS	ENSG00000133706
	COX16	ENSG00000133983
	HMGCS2	ENSG00000134240
	RBMX2	ENSG00000134597
	MTNR1B	ENSG00000134640
	GNL2	ENSG00000134697
	TPP2	ENSG00000134900
	CCDC146	ENSG00000135205
	LTV1	ENSG00000135521
	USP15	ENSG00000135655
	SCYL2	ENSG00000136021
	KIAA1033	ENSG00000136051
	MYO1G	ENSG00000136286
	MRPL50	ENSG00000136897
	UQCC2	ENSG00000137288
	SLTM	ENSG00000137776
	RTF1	ENSG00000137815
	PARP6	ENSG00000137817
	ZNF280D	ENSG00000137871
	RABGGTB	ENSG00000137955
	DBR1	ENSG00000138231
	FAM149B1	ENSG00000138286
	MSTN	ENSG00000138379
	CPNE8	ENSG00000139117
	SLAIN1	ENSG00000139737
	RBM26	ENSG00000139746
	METTL21C	ENSG00000139780
	RAB20	ENSG00000139832
	PSTPIP1	ENSG00000140368
	DNAJA4	ENSG00000140403
	NCOR1	ENSG00000141027
	ZMYND15	ENSG00000141497
	SAT2	ENSG00000141504
	CARD14	ENSG00000141527
	MYO1F	ENSG00000142347
	NUF2	ENSG00000143228
	TAF1A	ENSG00000143498
	DUSP10	ENSG00000143507
	S100A8	ENSG00000143546
	LYST	ENSG00000143669
	FBXO28	ENSG00000143756
	PLEKHA6	ENSG00000143850
	MRPS5	ENSG00000144029
	UBA3	ENSG00000144744
	GIN1	ENSG00000145723
	SPATA9	ENSG00000145757
	DDX46	ENSG00000145833
	DOK3	ENSG00000146094
	PRIM2	ENSG00000146143
	CCNB3	ENSG00000147082
	ZNF182	ENSG00000147118
	ACRC	ENSG00000147174
	CXorf57	ENSG00000147231
	MAGEA4	ENSG00000147381
	CRH	ENSG00000147571
	PLIN2	ENSG00000147872
	C9orf72	ENSG00000147894
	AUH	ENSG00000148090
	MRRF	ENSG00000148187
	PDSS1	ENSG00000148459
	FRA10AC1	ENSG00000148690
	TAF5	ENSG00000148835
	CCDC82	ENSG00000149231
	UPF2	ENSG00000151461
	MMAA	ENSG00000151611
	ZNF385D	ENSG00000151789
	FBXO4	ENSG00000151876
	PARP8	ENSG00000151883
	FAM151B	ENSG00000152380
	TADA1	ENSG00000152382
	CWF19L2	ENSG00000152404
	ZNF117	ENSG00000152926
	SYCP2L	ENSG00000153157
	RGPD3	ENSG00000153165
	CHD1	ENSG00000153922
	SLC5A10	ENSG00000154025
	JPH3	ENSG00000154118
	NRGN	ENSG00000154146
	CNOT8	ENSG00000155508
	MIER3	ENSG00000155545
	FAM126B	ENSG00000155744
	RASA2	ENSG00000155903
	RMND1	ENSG00000155906
	SLA	ENSG00000155926
	MICU3	ENSG00000155970
	SLC28A1	ENSG00000156222
	MAP3K7CL	ENSG00000156265
	RPGR	ENSG00000156313
	MTERFD1	ENSG00000156469
	TBC1D31	ENSG00000156787
	MALSU1	ENSG00000156928
	PAFAH2	ENSG00000158006
	TRIM63	ENSG00000158022
	CDC25C	ENSG00000158402
	HIST1H4H	ENSG00000158406
	EIF5B	ENSG00000158417
	C2orf62	ENSG00000158428
	NCF1	ENSG00000158517
	SYNJ1	ENSG00000159082
	DONSON	ENSG00000159147
	MORC3	ENSG00000159256
	ZNF222	ENSG00000159885
	PKNOX1	ENSG00000160199
	PDXK	ENSG00000160209
	ZNF761	ENSG00000160336
	THAP8	ENSG00000161277
	ZNF577	ENSG00000161551
	MED11	ENSG00000161920
	RPL26	ENSG00000161970
	WDR63	ENSG00000162643
	ZNF326	ENSG00000162664
	FCGR3B	ENSG00000162747
	XIRP2	ENSG00000163092
	HPGDS	ENSG00000163106
	TNFAIP8L2	ENSG00000163154
	S100A12	ENSG00000163221
	KBTBD8	ENSG00000163376
	EIF4E3	ENSG00000163412
	PROK2	ENSG00000163421
	AIM2	ENSG00000163568
	EIF5A2	ENSG00000163577
	C3orf17	ENSG00000163608
	CADPS	ENSG00000163618
	NMNAT3	ENSG00000163864
	RFC4	ENSG00000163918
	ZDHHC19	ENSG00000163958
	AIMP1	ENSG00000164022
	SLC25A46	ENSG00000164209
	TRA2A	ENSG00000164548
	RP9	ENSG00000164610
	MIOS	ENSG00000164654
	SYTL3	ENSG00000164674
	CCDC171	ENSG00000164989
	TMEM71	ENSG00000165071
	TRPV6	ENSG00000165125
	ARHGAP12	ENSG00000165322
	NEMF	ENSG00000165525
	RPUSD4	ENSG00000165526
	TAF3	ENSG00000165632
	PPP1R36	ENSG00000165807
	SMCO2	ENSG00000165935
	CMTM5	ENSG00000166091
	CRABP1	ENSG00000166426
	RIMKLB	ENSG00000166532
	IQCD	ENSG00000166578
	MS4A14	ENSG00000166928
	ZNF83	ENSG00000167766
	ZNF232	ENSG00000167840
	THAP9	ENSG00000168152
	MAPK1IP1L	ENSG00000168175
	COA6	ENSG00000168275
	MLKL	ENSG00000168404
	FNTA	ENSG00000168522
	C8orf46	ENSG00000169085
	HSPBAP1	ENSG00000169087
	RGS14	ENSG00000169220
	SH3TC2	ENSG00000169247
	ZRSR2	ENSG00000169249
	PLEKHA2	ENSG00000169499
	NFU1	ENSG00000169599
	USP47	ENSG00000170242
	ZNF296	ENSG00000170684
	GRIK1	ENSG00000171189
	NAT1	ENSG00000171428
	PLRG1	ENSG00000171566
	RASGRP4	ENSG00000171777
	CLEC12A	ENSG00000172322
	ZNF596	ENSG00000172748
	SULT1B1	ENSG00000173597
	CXorf23	ENSG00000173681
	C11orf80	ENSG00000173715
	AGFG1	ENSG00000173744
	TRMT10C	ENSG00000174173
	MYO1H	ENSG00000174527
	IQCK	ENSG00000174628
	CATSPERD	ENSG00000174898
	DDIT3	ENSG00000175197
	PTPN2	ENSG00000175354
	GAPT	ENSG00000175857
	CSTF3	ENSG00000176102
	HSD11B2	ENSG00000176387
	CRLF3	ENSG00000176390
	RUFY1	ENSG00000176783
	MUC20	ENSG00000176945
	C19orf18	ENSG00000177025
	BEND2	ENSG00000177324
	ZNF114	ENSG00000178150
	ZNF518B	ENSG00000178163
	ZNF354B	ENSG00000178338
	PCED1B	ENSG00000179715
	PPP1R14BP3	ENSG00000179967
	RP1-278E11.3	ENSG00000180211
	TIGD2	ENSG00000180346
	ZSCAN4	ENSG00000180532
	CMTR2	ENSG00000180917
	ZNF467	ENSG00000181444
	NCF1B	ENSG00000182487
	IGSF5	ENSG00000183067
	RP11-49C9.2	ENSG00000183171
	COA5	ENSG00000183513
	TNFAIP8L3	ENSG00000183578
	TBK1	ENSG00000183735
	FMNL1	ENSG00000184922
	SLC22A10	ENSG00000184999
	LINC00482	ENSG00000185168
	MAGEA11	ENSG00000185247
	STAC3	ENSG00000185482
	WASH3P	ENSG00000185596
	DNAH14	ENSG00000185842
	SETD4	ENSG00000185917
	ZNF267	ENSG00000185947
	C7orf61	ENSG00000185955
	DLEU7	ENSG00000186047
	MIR22HG	ENSG00000186594
	ERCC6L	ENSG00000186871
	TMEM247	ENSG00000187600
	RAB42	ENSG00000188060
	C19orf35	ENSG00000188305
	SRSF10	ENSG00000188529
	DUSP28	ENSG00000188542
	C12orf55	ENSG00000188596
	NPIPP1	ENSG00000188599
	FAM221A	ENSG00000188732
	ZNF292	ENSG00000188994
	ZNF600	ENSG00000189190
	S100A14	ENSG00000189334
	SH2D5	ENSG00000189410
	ZNF140	ENSG00000196387
	ASMT	ENSG00000196433
	NPIPB15	ENSG00000196436
	RFX8	ENSG00000196460
	ANAPC7	ENSG00000196510
	ZNF136	ENSG00000196646
	ZNF502	ENSG00000196653
	Z73979.1	ENSG00000197047
	ZNF420	ENSG00000197050
	RPF2	ENSG00000197498
	ZNF433	ENSG00000197647
	DNM3	ENSG00000197959
	KEL	ENSG00000197993
	IRAK4	ENSG00000198001
	ZNF544	ENSG00000198131
	ZNF334	ENSG00000198185
	YTHDF2	ENSG00000198492
	C3orf35	ENSG00000198590
	BAZ1A	ENSG00000198604
	GK	ENSG00000198814
	ZNF277	ENSG00000198839
	CSAG1	ENSG00000198930
	ZFP2	ENSG00000198939
	RN7SKP55	ENSG00000201758
	RP11-98D18.9	ENSG00000203288
	ZNF525	ENSG00000203326
	HSD3BP2	ENSG00000203858
	AL391421.1	ENSG00000204049
	RP11-304F15.3	ENSG00000204584
	DPRX	ENSG00000204595
	ZNF204P	ENSG00000204789
	AC005863.1	ENSG00000205325
	KRT6A	ENSG00000205420
	TMEM256	ENSG00000205544
	RP11-497H16.6	ENSG00000205565
	CRYZL1	ENSG00000205758
	RP9P	ENSG00000205763
	MIR223	ENSG00000207939
	MT-TY	ENSG00000210144
	STK38L	ENSG00000211455
	SACM1L	ENSG00000211456
	AL021068.1	ENSG00000213062
	RBM22P2	ENSG00000213411
	RP11-75L1.2	ENSG00000213443
	RSBN1L-AS1	ENSG00000214293
	UBXN2B	ENSG00000215114
	SYCE3	ENSG00000217442
	AC099552.4	ENSG00000217825
	RP11-889L3.1	ENSG00000218227
	HIST1H2APS4	ENSG00000218690
	HIST2H2BA	ENSG00000223345
	RP1-283K11.3	ENSG00000223542
	TMSB4XP4	ENSG00000223551
	RP11-24F11.2	ENSG00000223552
	HMGN1P6	ENSG00000224070
	RP11-472B18.1	ENSG00000224097
	RP11-438F14.3	ENSG00000224521
	ZNF812	ENSG00000224689
	RP3-333H23.8	ENSG00000224794
	RP11-57C19.6	ENSG00000224797
	YBX1P1	ENSG00000224861
	WASH5P	ENSG00000225373
	AC016582.2	ENSG00000225868
	LINC00694	ENSG00000225873
	LINC00937	ENSG00000226091
	RPS14P3	ENSG00000226396
	RP11-191G24.1	ENSG00000227070
	WDR11-AS1	ENSG00000227165
	AC009502.4	ENSG00000227308
	RP11-139K1.2	ENSG00000227560
	AC007952.5	ENSG00000228157
	MRPL45P2	ENSG00000228782
	AJ006998.2	ENSG00000229425
	RPL17P1	ENSG00000229500
	MAST4-AS1	ENSG00000229666
	PGA3	ENSG00000229859
	RP11-363N22.2	ENSG00000229869
	TFAP2A-AS1	ENSG00000229950
	RP11-366F6.2	ENSG00000229967
	TCERG1L-AS1	ENSG00000230098
	AC002451.3	ENSG00000231170
	FAR2P4	ENSG00000231431
	RP11-327L3.3	ENSG00000231518
	RP5-857K21.1	ENSG00000231709
	AF064860.7	ENSG00000231713
	RP11-12D24.6	ENSG00000231967
	GTF2IP1	ENSG00000232561
	RP11-47I22.3	ENSG00000232774
	RP5-871G17.5	ENSG00000232780
	AC078883.3	ENSG00000232788
	CYP1B1-AS1	ENSG00000232973
	RP11-344E13.3	ENSG00000233098
	DDX11L10	ENSG00000233614
	AC093388.3	ENSG00000233654
	RP11-65J3.1	ENSG00000233901
	AC026202.3	ENSG00000233912
	RP3-460G2.2	ENSG00000234147
	hsa-mir-490	ENSG00000234352
	AC098828.2	ENSG00000234378
	CCT6P3	ENSG00000234585
	RPSAP9	ENSG00000234618
	RP11-439E19.7	ENSG00000235021
	LINC00601	ENSG00000235180
	RP11-323C15.2	ENSG00000236028
	RP11-231P20.2	ENSG00000236155
	ARHGEF38	ENSG00000236699
	RPL24P8	ENSG00000236801
	C5orf27	ENSG00000236882
	XRCC6P1	ENSG00000237417
	PYY2	ENSG00000237575
	FAM200B	ENSG00000237765
	hsa-mir-6723	ENSG00000237973
	RP11-262H14.1	ENSG00000238113
	HMGB1P15	ENSG00000238190
	AC114752.3	ENSG00000238201
	RP11-379B18.1	ENSG00000239804
	RP11-64D22.2	ENSG00000240602
	NDUFB2-AS1	ENSG00000240889
	NSUN6	ENSG00000241058
	LINC00877	ENSG00000241163
	RP11-147I3.1	ENSG00000241170
	RP1-130H16.16	ENSG00000241528
	RPS23P6	ENSG00000241641
	SERBP1P3	ENSG00000242142
	PVRL3-AS1	ENSG00000242242
	LINC00882	ENSG00000242759
	ERVW-1	ENSG00000242950
	RP11-572M11.3	ENSG00000243795
	RAB30-AS1	ENSG00000246067
	KB-431C1.4	ENSG00000246263
	RP11-848G14.2	ENSG00000248477
	RP11-742B18.1	ENSG00000249001
	MTND6P4	ENSG00000249119
	LINC00939	ENSG00000249267
	RP11-496H1.1	ENSG00000249626
	XBP1P1	ENSG00000249947
	CTD-2353F22.1	ENSG00000250155
	RP11-215P8.4	ENSG00000250564
	RP11-656G20.1	ENSG00000250979
	THAP9-AS1	ENSG00000251022
	RP11-397E7.4	ENSG00000251411
	LINC01094	ENSG00000251442
	RP11-440I14.3	ENSG00000251584
	RP11-486M23.2	ENSG00000253182
	RP11-150O12.6	ENSG00000253414
	KB-1047C11.2	ENSG00000253773
	NPIPB11	ENSG00000254206
	CTB-43E15.4	ENSG00000254211
	RP11-395G23.3	ENSG00000254615
	ARMS2	ENSG00000254636
	SENCR	ENSG00000254703
	CTC-378H22.1	ENSG00000254887
	RP11-539G18.2	ENSG00000255458
	TRAPPC2P1	ENSG00000256060
	RP11-221N13.3	ENSG00000256268
	RP5-916L7.2	ENSG00000256276
	ZNF350	ENSG00000256683
	RP11-64B16.3	ENSG00000256884
	RP11-554D14.6	ENSG00000257398
	RP11-680A11.5	ENSG00000257605
	RP11-349A22.5	ENSG00000257621
	CASC18	ENSG00000257859
	RP11-443B7.3	ENSG00000258082
	RP11-977G19.5	ENSG00000258199
	RP11-665C16.6	ENSG00000258413
	CTD-2341M24.1	ENSG00000258733
	CEP95	ENSG00000258890
	RP11-407N17.5	ENSG00000258940
	RP11-60L3.1	ENSG00000259264
	CTD-2262B20.1	ENSG00000259630
	RP11-499F3.2	ENSG00000259692
	RP11-150L8.3	ENSG00000259710
	KB-1460A1.5	ENSG00000261087
	RP11-16L14.2	ENSG00000261191
	RP11-166P13.3	ENSG00000263004
	RP11-461A8.4	ENSG00000263235
	AP005530.2	ENSG00000263305
	LINC00909	ENSG00000264247
	RP11-464D20.6	ENSG00000264546
	RP11-41O4.1	ENSG00000266258
	RP11-112H10.6	ENSG00000266648
	UXT-AS1	ENSG00000267064
	RP11-322E11.5	ENSG00000267583
	CTD-2619J13.8	ENSG00000268230
	AC104534.2	ENSG00000268756
	CTD-2245F17.3	ENSG00000269051
	CTD-3187F8.14	ENSG00000269072
	ERVV-1	ENSG00000269526
	CTD-2521M24.9	ENSG00000269640
	CTC-1337H24.1	ENSG00000269913
	RP6-91H8.3	ENSG00000269927
	SPACA6P-AS	ENSG00000269959
	RP11-178L8.7	ENSG00000270006
	RP11-355F16.1	ENSG00000270571
	RP11-461L13.3	ENSG00000270750
	MTRNR2L2	ENSG00000271043
	RP11-324I22.4	ENSG00000271335
	CTD-3025N20.3	ENSG00000272010
	RP11-458N5.1	ENSG00000272048
	RP11-682N22.1	ENSG00000272377
	RP1-257A7.5	ENSG00000272379
	AP000240.9	ENSG00000273017
	RP11-416N2.4	ENSG00000273108
	AC002059.10	ENSG00000273216
	RP11-480C22.1	ENSG00000273409
	RP5-1165K10.2	ENSG00000273432
	RP11-313P22.1	ENSG00000273464
