# Supplementary material for: Immune and cytokine alterations and RNA-sequencing analysis in gestational tissues from pregnant women after recovery from COVID-19
Source: BMC Infect Dis. 2023 Sep 21;23:620. doi: 10.1186/s12879-023-08607-z (PMC10512579; doi:10.1186/s12879-023-08607-z)
Supplement: Supplementary file 2 — Supplementary Material 2 [file 12879_2023_8607_MOESM2_ESM.xlsx]

## Sheet: sheet GO2
GO enrichment analysis	Category	Term ID	Term description	Enrichment score	p-value	FDR bh	GeneRatio	BgRatio	GeneSymbols
	cellular_component	GO:0005783	endoplasmic reticulum	3.3	2.1e-12	5.3e-10	0.16	0.048	TMED7;PRKCSH;TMBIM6;PCSK6;SEC63;PDIA4;OS9;RPN1;ZDHHC12;FUT10;TMEM117;PNLDC1;CKAP4;ICMT;UBIAD1;PDIA6;AGPAT1;ERP29;TMED9;AGR2;ZFYVE1;DNAJB12;P4HB;HPS6;KDELR2;BCAP31;REEP1;RCN2;CD320;DNAJB11;PLOD3;MPPE1;PDIA3;DDOST;HYOU1;LAMA3;P4HA2;UBXN2A;SLC39A7;KDELR3;SUMF1;DNASE1L1;SSR2;FA2H
	cellular_component	GO:0005789	endoplasmic reticulum membrane	3.3	5.5e-12	6.8e-10	0.15	0.047	SCARB2;RPN2;TMED7;PTGFRN;TMBIM6;GPAA1;PSKH1;SEC63;DOLPP1;ERGIC3;OS9;RPN1;SURF4;LMAN2;PNLDC1;KDELR1;RNF26;CKAP4;PIGV;CALU;ICMT;UBIAD1;PDIA6;AGPAT1;TMED9;REEP1;ALG3;KDELR2;BCAP31;DDOST;PLOD3;CDIPT;SHISA5;FADS2;SSR2;TMEM119;SLC39A7;PTDSS1;NOMO2;ATP6AP1;KDELR3;OSBP;FA2H
	cellular_component	GO:0005788	endoplasmic reticulum lumen	5.7	4e-10	3.3e-08	0.072	0.013	PRKCSH;COL17A1;PDIA4;MZB1;CERCAM;ARSI;CKAP4;PDIA6;ERP29;P4HB;RCN2;DNAJB11;PDIA3;SHISA5;HYOU1;P4HA2;QSOX1;SUMF1;NUCB1;OS9
	biological_process	GO:0006621	protein retention in ER lumen	31	9.3e-09	8.5e-06	0.023	0.00075	GPAA1;KDELR1;PDIA3;KDELR2;KDELR3;OS9
	cellular_component	GO:0016020	membrane	2.1	1.2e-08	7.6e-07	0.22	0.1	SCARB2;RPN2;MAP2K3;RHOB;KIAA2013;TMBIM6;GPAA1;SLC39A11;CDC42EP5;SEC63;LAMP1;SLC1A5;BST2;LAMP2;ERGIC3;GLIPR1;CHID1;FLOT2;RPN1;OSBP;DDX19A;DCTN1;EHD1;KDELR1;TSPAN13;CKAP4;ZMPSTE24;ICMT;UBIAD1;AGPAT1;CLPTM1;ERP29;DNAJB12;MUL1;ATP1B1;SDF4;NKIRAS2;HPS6;REEP1;BCAP31;LRP10;CD320;CHST12;ACP2;DNAJB11;SLC35B2;AP1M1;CDIPT;DDOST;HYOU1;FADS2;SLC39A7;SPAG8;PRR11;PTDSS1;NOMO1;LGALS3BP;NUCB1;SPPL2A;MPP2
	cellular_component	GO:0005794	Golgi apparatus	2.6	2.2e-07	1.1e-05	0.12	0.046	ARF1;TMED7;KCNJ2;PTGFRN;SLC39A11;PSKH1;AP3B2;FAM3C;NDFIP1;BST2;ERGIC3;ZDHHC12;FUT10;LMAN2;LAPTM4A;GNPTG;CPE;CALU;TMBIM1;TMED9;SDF4;KDELR2;ITM2C;YIPF2;PLOD3;SLC35B2;CDIPT;MPPE1;GLT8D2;SLC39A7;YIPF3;CTNNA1;QSOX1;OSBP
	cellular_component	GO:0033116	endoplasmic reticulum-Golgi intermediate compartment membrane	9.1	5.3e-07	2.2e-05	0.032	0.0036	SURF4;TMED9;TMED7;LMAN2;KDELR1;BCAP31;ATP6AP1;ERGIC3;MPPE1
	cellular_component	GO:0035577	azurophil granule membrane	9.9	1.1e-06	3.5e-05	0.029	0.0029	SURF4;CKAP4;LAMP1;PRCP;BST2;LAMP2;GLIPR1;DDOST
	cellular_component	GO:0070062	extracellular exosome	1.8	1.1e-06	3.5e-05	0.24	0.13	PRDX4;ARF1;SCARB2;TMED7;RHOB;LAMP1;FAM3C;GINM1;SLC1A5;BST2;LAMP2;CHID1;FLOT2;FAM213A;LMAN2;GNPTG;EHD1;RTN4RL1;CPE;CRISPLD1;CKAP4;ZMPSTE24;LGALS3BP;BTG2;PDIA6;TMBIM1;SH3BP4;ERP29;TMED9;TMEM59;ACTN4;TEX264;SDC4;ATP1B1;SDF4;FBLN7;SFRP1;P4HB;LIPA;KDELR2;ARHGAP1;CD320;TMEM109;ACP2;BGN;ITM2C;F11R;PLOD3;AP1M1;SCAMP3;PDIA3;TM9SF2;SHISA5;PGAM4;HYOU1;LAMA3;EMILIN1;AIF1L;PRCP;QSOX1;ATP6AP1;HGD;NAGA;DNASE1L1…
	cellular_component	GO:0005793	endoplasmic reticulum-Golgi intermediate compartment	8	1.6e-06	4.3e-05	0.032	0.004	SURF4;TMED9;TMED7;LMAN2;KDELR1;P4HB;PDIA6;NUCB1;MPPE1
	cellular_component	GO:0030133	transport vesicle	6.8	2.1e-06	5.1e-05	0.036	0.0053	SURF4;TMED9;TMED7;KDELR1;YIPF3;KDELR2;KD
	molecular_function	GO:0015037	peptide disulfide oxidoreductase activity	31	3.9e-06	0.001	0.017	0.00056	P4HB;PDIA4;PDIA3;PDIA6
	cellular_component	GO:0016021	integral component of membrane	1.6	3.9e-06	8.2e-05	0.3	0.19	SCARB2;KIAA2013;FAM174A;ERGIC3;SURF4;ZDHHC12;PNLDC1;KDELR1;KIRREL3;PIGV;ICMT;KDELR2;SCAMP3;TMC2;FAXC;TNFSF9;FAT3;KDELR3;FAM155A;TMEM102;RPN2;GJC2;TMBIM6;SLC39A11;SEC63;GINM1;NDFIP1;DISP2;LAPTM4A;RNF26;ALG3;YIPF2;MARVELD1;PTDSS1;NOMO1;OSTM1;FA2H;TMED7;PTGFRN;GLIPR1;RPN1;FUT10;TMEM117;TP53I11;BEAN1;PMEPA1;TMED9;CNTNAP3B;REEP1;LRP10;TMEM109;ACP2;SLC2A9;ITM2C;F11R;SLC35B2;SMIM12;CDIPT;MPPE1;SHISA5;EM…
	cellular_component	GO:0034663	endoplasmic reticulum chaperone complex	31	4e-06	8.2e-05	0.014	0.00047	P4HB;HYOU1;MZB1;PDIA6
	cellular_component	GO:0042470	melanosome	6.8	6.7e-06	0.00013	0.032	0.0048	LAMP1;P4HB;CALU;PDIA3;SLC1A5;PDIA6;PDIA4;RPN1;ERP29
	biological_process	GO:0036498	IRE1-mediated unfolded protein response	8.7	1.3e-05	0.0061	0.027	0.0032	HYOU1;DCTN1;SEC63;KDELR3;GSK3A;PDIA6;DNAJB11
	molecular_function	GO:0003756	protein disulfide isomerase activity	15	1.5e-05	0.002	0.022	0.0015	P4HB;QSOX1;PDIA6;PDIA4;PDIA3
	cellular_component	GO:0000139	Golgi membrane	2.7	2e-05	0.00034	0.079	0.029	SCARB2;TMED7;ERC1;HS6ST1;NDFIP1;SURF4;FUT10;LMAN2;GNPTG;KDELR1;CNGB1;PMEPA1;TMED9;TMEM59;CHST12;KDELR2;RAB30;AP1M1;SLC35B2;CDIPT;KDELR3;OSBP
	biological_process	GO:0002576	platelet degranulation	6.2	4.1e-05	0.012	0.031	0.005	PCDH7;ACTN4;TEX264;QSOX1;FAM3C;LGALS3BP;LAMP2;CHID1
	cellular_component	GO:0010008	endosome membrane	4	4.8e-05	0.00079	0.043	0.011	TM9SF2;SCARB2;RHOB;EHD1;LAMP1;ATP6AP1;CD320;ARHGAP1;TICAM1;NDFIP1;TMBIM1;PMEPA1
	cellular_component	GO:0005790	smooth endoplasmic reticulum	18	5.3e-05	0.00081	0.014	0.00081	PRDX4;HYOU1;KCNJ2;ERP29
	biological_process	GO:0045454	cell redox homeostasis	7	5.7e-05	0.013	0.027	0.0039	PRDX4;P4HB;QSOX1;PDIA6;PDIA4;NXN;PDIA3
	cellular_component	GO:0005801	cis-Golgi network	8.4	6.8e-05	0.00098	0.022	0.0026	KDELR1;UBXN2A;KDELR2;RAB30;NUCB1;MPPE1
	cellular_component	GO:0005770	late endosome	5	8.4e-05	0.0011	0.032	0.0065	ARF1;RHOB;TMEM59;SLC31A2;SDF4;LAMP1;LAMP2;CHID1;SPPL2A
	biological_process	GO:0006890	retrograde vesicle-mediated transport, Golgi to ER	5.4	0.00011	0.02	0.031	0.0058	SURF4;TMED9;TMED7;LMAN2;KIF3C;KDELR1;KDELR2;KDELR3
	cellular_component	GO:0005925	focal adhesion	3	0.00014	0.0018	0.054	0.018	SCARB2;ARF1;HYOU1;CDC42EP1;RHOB;ACTN4;FBLN7;SDC4;MPZL1;P4HB;AIF1L;DIXDC1;PARVA;FLOT2;PDIA3
	cellular_component	GO:0043202	lysosomal lumen	5.9	0.00017	0.0021	0.025	0.0042	SCARB2;SDC4;LIPA;LAMP2;ACP2;BGN;CHID1
	cellular_component	GO:0005791	rough endoplasmic reticulum	8.6	0.00025	0.003	0.018	0.0021	RPN2;KCNJ2;CKAP4;NUCB1;RPN1
	biological_process	GO:0007218	neuropeptide signaling pathway	5.4	0.00032	0.047	0.027	0.0051	NXPH3;CRCP;NMU;CPE;GPR1;PTGDR2;GLRB
	biological_process	GO:0031581	hemidesmosome assembly	20	0.00036	0.047	0.012	0.0006	COL17A1;LAMB3;LAMA3
	cellular_component	GO:0031012	extracellular matrix	3.3	0.00048	0.0054	0.04	0.012	LAMA3;PCSK6;EMILIN1;CKAP4;SFRP1;P4HB;SERPINE2;LGALS3BP;BGN;PLOD3;RPN1
	cellular_component	GO:0005765	lysosomal membrane	2.9	0.00052	0.0055	0.047	0.016	SCARB2;ACP2;LAPTM4A;TMEM59;ITM2C;LAMP1;HPS6;TMBIM1;TM9SF1;LAMP2;OSTM1;AP1M1;SPPL2A
	biological_process	GO:0043123	positive regulation of I-kappaB kinase/NF-kappaB signaling	4.2	0.00063	0.072	0.031	0.0074	SHISA5;BST2;MUL1;MAP3K14;TMEM101;TICAM1;NDFIP1;SLC35B2
	cellular_component	GO:0005764	lysosome	3.4	0.00075	0.0077	0.036	0.011	TMEM59;USP5;NAGA;CTSO;ITM2C;LAMP1;LIPA;LAMP2;ACP2;CHID1
	biological_process	GO:0060394	negative regulation of pathway-restricted SMAD protein phosphorylation	16	0.00076	0.075	0.012	0.00075	SMAD7;PMEPA1;NOG
	biological_process	GO:0034976	response to endoplasmic reticulum stress	5.4	0.00083	0.075	0.023	0.0044	HYOU1;P4HB;PDIA3;PDIA6;PDIA4;OS9
	cellular_component	GO:0008250	oligosaccharyltransferase complex	15	0.00096	0.0094	0.011	0.00074	RPN2;DDOST;RPN1
	cellular_component	GO:0005886	plasma membrane	1.4	0.0011	0.01	0.27	0.19	SCARB2;TMEM102;KCNJ2;TRIM16;GLP2R;RHOB;PCSK6;COL17A1;SLC39A11;PTGFRN;CDC42EP5;PCDH7;PSKH1;LAMP1;GPR1;SLC1A5;LAMP2;BST2;GLIPR1;CERCAM;FLOT2;RAB3C;GLRB;PLCD3;SURF4;KCNMB4;DISP2;GPR32;TMEM117;RIC8A;ARHGAP10;EHD1;CRCP;RTN4RL1;CPE;C8orf33;CKAP4;CNGB1;KIRREL3;PDIA6;HPSE2;PMEPA1;TMBIM1;RCC2;GPRIN1;CDC42EP1;TMEM59;SDC4;ATP1B1;SDF4;SLITRK6;SFRP1;ZBTB42;CD320;ZNF174;ITM2C;F11R;DDOST;AP1M1;CDIPT;TMC2;SPINT2…
	molecular_function	GO:0004871	signal transducer activity	3.3	0.0017	0.15	0.039	0.012	SHISA5;SLC35B2;MUL1;DKKL1;TMEM101;TICAM1;NDFIP1;PLCD3;BST2
	biological_process	GO:0006457	protein folding	3.5	0.0022	0.18	0.031	0.009	FUT10;PRKCSH;P4HB;PDIA6;PDIA4;DNAJB11;PDIA3;ERP29
	biological_process	GO:0043687	post-translational protein modification	2.5	0.0025	0.18	0.051	0.021	SHISA5;EPAS1;PRKCSH;FBXL22;CKAP4;P4HB;QSOX1;ICMT;WDTC1;PDIA6;SUMF1;NUCB1;ARSI
	cellular_component	GO:0009986	cell surface	2.2	0.003	0.027	0.054	0.024	SCARB2;TMEM102;LMAN2;PTGFRN;PCSK6;RTN4RL1;SDC4;SLITRK6;SFRP1;MPZL1;BST2;BGN;PDIA4;PDIA3;ERP29
	cellular_component	GO:0005576	extracellular region	1.6	0.0031	0.027	0.13	0.078	PRDX4;PCSK6;NMU;COL17A1;FAM3C;VSTM2L;NDFIP1;SERPINE2;GLIPR1;MZB1;CHID1;ARSI;RTN4RL1;NOG;KIRREL3;CALU;APLN;LAMB3;ACTN4;TEX264;SFRP1;P4HB;BGN;ISM2;MFAP2;HYOU1;NXPH3;LAMA3;EMC10;SPINT2;EMILIN1;QSOX1;LGALS3BP;DNASE1L1;GDNF
	cellular_component	GO:0030173	integral component of Golgi membrane	6.5	0.0032	0.027	0.014	0.0022	CHST12;QSOX1;UBIAD1;SLC35B2
	cellular_component	GO:0016600	flotillin complex	21	0.0034	0.028	0.0072	0.00034	CTNNA1;FLOT2
	biological_process	GO:1903169	regulation of calcium ion transmembrane transport	21	0.0035	0.18	0.0078	0.00038	TSPAN13;TMC2
	biological_process	GO:0071577	zinc II ion transmembrane transport	21	0.0035	0.18	0.0078	0.00038	SLC39A11;SLC39A7
	cellular_component	GO:0031902	late endosome membrane	3.6	0.0036	0.028	0.025	0.0071	SCARB2;LAPTM4A;RHOB;TMEM59;LAMP2;YIPF2;SPPL2A
	biological_process	GO:0060412	ventricular septum morphogenesis	9.2	0.0039	0.18	0.012	0.0013	SMAD7;GJA5;NOG
	biological_process	GO:0045879	negative regulation of smoothened signaling pathway	9.2	0.0039	0.18	0.012	0.0013	KCTD11;GLIS2;SERPINE2
	molecular_function	GO:0001618	virus receptor activity	6	0.0043	0.28	0.017	0.0029	LAMP1;SCARB2;F11R;SLC1A5
	biological_process	GO:0030198	extracellular matrix organization	3.1	0.0045	0.18	0.031	0.01	PRDX4;MFAP2;LAMB3;LAMA3;FBLN1;F11R;BGN;HPSE2
	biological_process	GO:0042771	intrinsic apoptotic signaling pathway in response to DNA damage by p53 class mediator	8.7	0.0046	0.18	0.012	0.0014	SHISA5;AEN;TMEM109
	cellular_component	GO:0014704	intercalated disc	5.8	0.0049	0.035	0.014	0.0025	CTNNA1;ATP1B1;KCNJ2;GJA5
	cellular_component	GO:0044754	autolysosome	18	0.005	0.035	0.0072	0.0004	LAMP1;LAMP2
	cellular_component	GO:0005797	Golgi medial cisterna	18	0.005	0.035	0.0072	0.0004	TMEM59;YIPF2
	cellular_component	GO:0000138	Golgi trans cisterna	18	0.005	0.035	0.0072	0.0004	TMEM59;YIPF2
	biological_process	GO:0044267	cellular protein metabolic process	3.3	0.005	0.18	0.027	0.0082	SHISA5;PRKCSH;CKAP4;P4HB;QSOX1;PDIA6;NUCB1
	molecular_function	GO:0004197	cysteine-type endopeptidase activity	5.7	0.0052	0.28	0.017	0.0031	SFRP1;USP5;CTSO;PDIA3
	biological_process	GO:0045823	positive regulation of heart contraction	17	0.0052	0.18	0.0078	0.00045	APLN;GSK3A
	biological_process	GO:0086013	membrane repolarization during cardiac muscle cell action potential	17	0.0052	0.18	0.0078	0.00045	ATP1B1;KCNJ2
	biological_process	GO:0007252	I-kappaB phosphorylation	17	0.0052	0.18	0.0078	0.00045	PRDX4;ERC1
	biological_process	GO:0031274	positive regulation of pseudopodium assembly	17	0.0052	0.18	0.0078	0.00045	CDC42EP5;CDC42EP1
	biological_process	GO:0060373	regulation of ventricular cardiac muscle cell membrane depolarization	17	0.0052	0.18	0.0078	0.00045	SMAD7;GJA5
	biological_process	GO:0007163	establishment or maintenance of cell polarity	7.8	0.0063	0.18	0.012	0.0015	CTNNA1;PARVA;SPINT2
	biological_process	GO:0031398	positive regulation of protein ubiquitination	5.2	0.0071	0.18	0.016	0.003	SMAD7;TICAM1;GSK3A;NDFIP1
	biological_process	GO:0001657	ureteric bud development	7.4	0.0072	0.18	0.012	0.0016	SFRP1;SMAD7;SDC4
	biological_process	GO:0016264	gap junction assembly	15	0.0072	0.18	0.0078	0.00053	CTNNA1;GJA5
	biological_process	GO:0071711	basement membrane organization	15	0.0072	0.18	0.0078	0.00053	RIC8A;SPINT2
	biological_process	GO:0031103	axon regeneration	15	0.0072	0.18	0.0078	0.00053	CTNNA1;RTN4RL1
	biological_process	GO:2000178	negative regulation of neural precursor cell proliferation	15	0.0072	0.18	0.0078	0.00053	SPINT2;BTG2
	biological_process	GO:0003214	cardiac left ventricle morphogenesis	15	0.0072	0.18	0.0078	0.00053	CPE;GSK3A
	biological_process	GO:0048546	digestive tract morphogenesis	15	0.0072	0.18	0.0078	0.00053	SFRP1;AGR2
	biological_process	GO:0021799	cerebral cortex radially oriented cell migration	15	0.0072	0.18	0.0078	0.00053	FUT10;DIXDC1
	biological_process	GO:0060425	lung morphogenesis	15	0.0072	0.18	0.0078	0.00053	PLOD3;NOG
	biological_process	GO:0043297	apical junction assembly	15	0.0072	0.18	0.0078	0.00053	CTNNA1;CLDN19
	biological_process	GO:0043312	neutrophil degranulation	2.2	0.0077	0.19	0.051	0.024	SURF4;PRDX4;CKAP4;LAMP1;PRCP;QSOX1;BST2;LAMP2;DNASE1L1;GLIPR1;DDOST;AP1M1;TMBIM1
	biological_process	GO:0043433	negative regulation of DNA binding transcription factor activity	5	0.0084	0.19	0.016	0.0032	ID3;SMAD7;GLIS2;FOXS1
	biological_process	GO:0030336	negative regulation of cell migration	3.9	0.0087	0.19	0.02	0.005	RHOB;NOG;SFRP1;SMAD7;BST2
	cellular_component	GO:0005869	dynactin complex	13	0.0091	0.06	0.0072	0.00054	DCTN1;ACTR1A
	cellular_component	GO:0099738	cell cortex region	13	0.0091	0.06	0.0072	0.00054	DCTN1;ACTR1A
	biological_process	GO:0006486	protein glycosylation	4.8	0.0091	0.19	0.016	0.0032	FUT10;ALG3;DDOST;B4GALT3
	biological_process	GO:2000146	negative regulation of cell motility	13	0.0095	0.19	0.0078	0.0006	CTNNA1;SPINT2
	biological_process	GO:0060371	regulation of atrial cardiac muscle cell membrane depolarization	13	0.0095	0.19	0.0078	0.0006	GJA5;SCN2B
	biological_process	GO:0006878	cellular copper ion homeostasis	13	0.0095	0.19	0.0078	0.0006	ARF1;SLC31A2
	biological_process	GO:0055117	regulation of cardiac muscle contraction	13	0.0095	0.19	0.0078	0.0006	SMAD7;GJA5
	biological_process	GO:0030007	cellular potassium ion homeostasis	13	0.0095	0.19	0.0078	0.0006	ATP1B1;KCNJ2
	cellular_component	GO:0032580	Golgi cisterna membrane	4.8	0.0098	0.063	0.014	0.003	FUT10;BCAP31;NUCB1;B4GALT3
	biological_process	GO:0010468	regulation of gene expression	3.8	0.0098	0.19	0.02	0.0051	DDX19A;ATXN7L3B;UBXN2A;ATP1B1;GDNF
	biological_process	GO:0034260	negative regulation of GTPase activity	6.5	0.011	0.2	0.012	0.0018	F11R;RCC2;SH3BP4
	molecular_function	GO:0050699	WW domain binding	6.5	0.011	0.37	0.013	0.002	SHISA5;PMEPA1;NDFIP1
	cellular_component	GO:0031089	platelet dense granule lumen	12	0.012	0.073	0.0072	0.00061	FAM3C;LGALS3BP
	biological_process	GO:0015031	protein transport	2	0.012	0.21	0.051	0.025	SCFD2;TMED9;ARF1;LMAN2;TMED7;DDX19A;ACTN4;RABEP2;ERC1;KDELR3;RAB3C;ANKRD50;SCAMP3
	biological_process	GO:0018279	protein N-linked glycosylation via asparagine	6.2	0.012	0.21	0.012	0.0019	RPN2;DDOST;RPN1
	biological_process	GO:0034379	very-low-density lipoprotein particle assembly	12	0.012	0.21	0.0078	0.00068	P4HB;ARF1
	biological_process	GO:0010955	negative regulation of protein processing	12	0.012	0.21	0.0078	0.00068	TMEM59;SERPINE2
	biological_process	GO:0006888	ER to Golgi vesicle-mediated transport	2.8	0.012	0.21	0.027	0.0097	TMED9;TMED7;HYOU1;DCTN1;KDELR1;BCAP31;MPPE1
	biological_process	GO:0030308	negative regulation of cell growth	3.6	0.013	0.21	0.02	0.0055	MUL1;SFRP1;SERPINE2;BST2;SH3BP4
	biological_process	GO:0045668	negative regulation of osteoblast differentiation	6	0.013	0.21	0.012	0.002	SFRP1;ID3;NOG
	biological_process	GO:0006487	protein N-linked glycosylation	6	0.013	0.21	0.012	0.002	RPN2;DDOST;DOLPP1
	molecular_function	GO:0004185	serine-type carboxypeptidase activity	11	0.014	0.37	0.0087	0.00081	CPE;PRCP
	molecular_function	GO:0005539	glycosaminoglycan binding	11	0.014	0.37	0.0087	0.00081	BGN;SERPINE2
	molecular_function	GO:0016209	antioxidant activity	11	0.014	0.37	0.0087	0.00081	FAM213A;UBIAD1
	molecular_function	GO:0001965	G-protein alpha-subunit binding	11	0.014	0.37	0.0087	0.00081	NUCB1;RIC8A
	biological_process	GO:0086091	regulation of heart rate by cardiac conduction	5.8	0.015	0.21	0.012	0.002	SCN2B;GJA5;KCNJ2
	biological_process	GO:0001964	startle response	10	0.015	0.21	0.0078	0.00075	SLITRK6;GLRB
	biological_process	GO:0086064	cell communication by electrical coupling involved in cardiac conduction	10	0.015	0.21	0.0078	0.00075	ATP1B1;GJA5
	biological_process	GO:0001944	vasculature development	10	0.015	0.21	0.0078	0.00075	SOX18;RIC8A
	biological_process	GO:0030208	dermatan sulfate biosynthetic process	10	0.015	0.21	0.0078	0.00075	BGN;CHST12
	biological_process	GO:1903077	negative regulation of protein localization to plasma membrane	10	0.015	0.21	0.0078	0.00075	TMEM59;TMBIM1
	biological_process	GO:0010762	regulation of fibroblast migration	10	0.015	0.21	0.0078	0.00075	RCC2;SDC4
	biological_process	GO:2001234	negative regulation of apoptotic signaling pathway	10	0.015	0.21	0.0078	0.00075	TMBIM6;NOG
	biological_process	GO:0097192	extrinsic apoptotic signaling pathway in absence of ligand	10	0.015	0.21	0.0078	0.00075	MKNK2;GSK3A
	cellular_component	GO:0005796	Golgi lumen	4.2	0.015	0.093	0.014	0.0034	PCSK6;BGN;SDC4;SDF4
	cellular_component	GO:0005887	integral component of plasma membrane	1.5	0.016	0.093	0.1	0.069	KCNJ2;TMBIM6;COL17A1;PCDH7;LAMP1;PTGDR2;GJA5;GPR1;HS6ST1;SLC1A5;BST2;GLRB;KCNMB4;GPR32;LMAN2;TSPAN13;CNGB1;CLPTM1;MFSD3;SDC4;SLC31A2;SLITRK6;MPZL1;BCAP31;CD320;TM9SF2;FADS2;TSPAN10;MPP2
	cellular_component	GO:0005615	extracellular space	1.6	0.016	0.093	0.086	0.054	PCSK6;CTSO;SERPINE2;LAMP2;PDIA4;CHID1;LMAN2;CPE;NOG;PDIA6;AGR2;APLN;CHRDL2;ACTN4;DKKL1;SFRP1;PDIA3;TNFSF9;EMILIN1;CMTM3;QSOX1;LGALS3BP;CPA4;NUCB1
	cellular_component	GO:0001669	acrosomal vesicle	3.4	0.016	0.093	0.018	0.0053	CRCP;SPAG8;DKKL1;CTNNA1;PPFIA3
	molecular_function	GO:0030246	carbohydrate binding	3.4	0.016	0.4	0.022	0.0065	LMAN2;NOMO2;NOMO1;OS9;CDIPT
	biological_process	GO:0050821	protein stabilization	2.9	0.018	0.23	0.023	0.0081	MUL1;ATP1B1;LAMP1;SMAD7;LAMP2;FLOT2
	biological_process	GO:0060384	innervation	9.5	0.018	0.23	0.0078	0.00083	SLITRK6;SERPINE2
	biological_process	GO:1900025	negative regulation of substrate adhesion-dependent cell spreading	9.5	0.018	0.23	0.0078	0.00083	RCC2;ACTN4
	biological_process	GO:2001238	positive regulation of extrinsic apoptotic signaling pathway	9.5	0.018	0.23	0.0078	0.00083	PDIA3;ITM2C
	biological_process	GO:0072657	protein localization to membrane	9.5	0.018	0.23	0.0078	0.00083	HPS6;CPE
	biological_process	GO:0055119	relaxation of cardiac muscle	9.5	0.018	0.23	0.0078	0.00083	ATP1B1;KCNJ2
	cellular_component	GO:0031093	platelet alpha granule lumen	5.3	0.018	0.099	0.011	0.002	ACTN4;TEX264;QSOX1
	cellular_component	GO:0030665	clathrin-coated vesicle membrane	5.3	0.018	0.099	0.011	0.002	SCARB2;AP1M1;AP3B2
	biological_process	GO:0030334	regulation of cell migration	3.9	0.019	0.24	0.016	0.004	RCC2;SERPINE2;LAMA3;RHOB
	biological_process	GO:0008544	epidermis development	3.9	0.019	0.24	0.016	0.004	COL17A1;LAMB3;FLOT2;LAMA3
	biological_process	GO:0030097	hemopoiesis	5.2	0.019	0.24	0.012	0.0023	FUT10;MKNK2;KIRREL3
	biological_process	GO:0010508	positive regulation of autophagy	5.2	0.019	0.24	0.012	0.0023	TMEM59;SH3BP4;TICAM1
	molecular_function	GO:0098641	cadherin binding involved in cell-cell adhesion	9	0.02	0.45	0.0087	0.00097	TMOD3;CDC42EP1
	cellular_component	GO:0005921	gap junction	8.9	0.02	0.11	0.0072	0.00081	GJA5;GJC2
	cellular_component	GO:0005802	trans-Golgi network	2.8	0.021	0.11	0.022	0.0077	CHID1;RAB30;LAMP2;YIPF2;NUCB1;PLOD3
	biological_process	GO:0035050	embryonic heart tube development	8.7	0.021	0.25	0.0078	0.0009	SOX18;GJA5
	biological_process	GO:0008361	regulation of cell size	8.7	0.021	0.25	0.0078	0.0009	VAV2;WDTC1
	biological_process	GO:0086012	membrane depolarization during cardiac muscle cell action potential	8.7	0.021	0.25	0.0078	0.0009	SCN2B;KCNJ2
	biological_process	GO:0048844	artery morphogenesis	8.7	0.021	0.25	0.0078	0.0009	SMAD7;GJA5
	cellular_component	GO:0005913	cell-cell adherens junction	3.8	0.022	0.11	0.014	0.0038	CTNNA1;CDC42EP1;TMOD3;FLOT2
	biological_process	GO:0071456	cellular response to hypoxia	3.7	0.022	0.26	0.016	0.0042	SFRP1;P4HB;EPAS1;HYOU1
	cellular_component	GO:0048471	perinuclear region of cytoplasm	1.8	0.024	0.12	0.054	0.031	ZFYVE1;ARF1;APLN;RAB3C;ARHGAP10;ACTN4;MEX3D;CKAP4;ITM2C;LAMP1;ARHGAP1;LAMP2;NDFIP1;OSBP;FLOT2
	biological_process	GO:0097009	energy homeostasis	8	0.025	0.27	0.0078	0.00098	NMU;PRCP
	biological_process	GO:0034383	low-density lipoprotein particle clearance	8	0.025	0.27	0.0078	0.00098	LIPA;EHD1
	biological_process	GO:0090190	positive regulation of branching involved in ureteric bud morphogenesis	8	0.025	0.27	0.0078	0.00098	GDNF;NOG
	biological_process	GO:0003151	outflow tract morphogenesis	4.7	0.025	0.27	0.012	0.0025	SOX18;GJA5;NOG
	biological_process	GO:0001525	angiogenesis	2.4	0.026	0.28	0.027	0.011	EPAS1;RHOB;VAV2;GJA5;HS6ST1;SOX18;PLCD3
	biological_process	GO:0060048	cardiac muscle contraction	4.6	0.027	0.29	0.012	0.0026	MAP2K3;ATP1B1;SCN2B
	biological_process	GO:0042060	wound healing	4.6	0.027	0.29	0.012	0.0026	FUT10;SDC4;NOG
	molecular_function	GO:0005198	structural molecule activity	2.4	0.027	0.49	0.03	0.013	LAMB3;MAP7D1;LAMA3;CLDN19;C8orf33;CTNNA1;MPZL1
	cellular_component	GO:0030131	clathrin adaptor complex	7.6	0.027	0.13	0.0072	0.00094	AP1M1;AP3B2
	biological_process	GO:0001666	response to hypoxia	3.5	0.028	0.29	0.016	0.0045	ACTN4;EPAS1;ATP1B1;WTIP
	biological_process	GO:0086002	cardiac muscle cell action potential involved in contraction	7.4	0.029	0.3	0.0078	0.0011	SCN2B;KCNJ2
	biological_process	GO:0035019	somatic stem cell population maintenance	4.5	0.029	0.3	0.012	0.0026	SFRP1;EPAS1;NOG
	cellular_component	GO:0005911	cell-cell junction	2.9	0.03	0.15	0.018	0.0063	WTIP;COL17A1;ACTN4;CTNNA1;F11R
	molecular_function	GO:0031418	L-ascorbic acid binding	7.2	0.031	0.49	0.0087	0.0012	PLOD3;P4HA2
	molecular_function	GO:0017137	Rab GTPase binding	2.5	0.031	0.49	0.026	0.01	EHD1;HPS6;ERC1;ARHGAP1;ATP6AP1;YIPF2
	biological_process	GO:0006464	cellular protein modification process	3.4	0.031	0.31	0.016	0.0047	CPE;RPN2;ICMT;RPN1
	cellular_component	GO:0030660	Golgi-associated vesicle membrane	7.1	0.031	0.15	0.0072	0.001	SPPL2A;CNGB1
	molecular_function	GO:0005102	receptor binding	2.1	0.031	0.49	0.039	0.019	APLN;NXPH3;LAMA3;TNFSF9;NMU;GSK3A;SERPINE2;NUDT19;GDNF
	molecular_function	GO:0008201	heparin binding	2.8	0.032	0.49	0.022	0.0077	PCSK6;RTN4RL1;FBLN7;SFRP1;SERPINE2
	biological_process	GO:2001240	negative regulation of extrinsic apoptotic signaling pathway in absence of ligand	6.9	0.033	0.31	0.0078	0.0011	CTNNA1;GDNF
	biological_process	GO:0006892	post-Golgi vesicle-mediated transport	6.9	0.033	0.31	0.0078	0.0011	AP3B2;SCAMP3
	biological_process	GO:0001508	action potential	6.9	0.033	0.31	0.0078	0.0011	KCNMB4;SCARB2
	biological_process	GO:0001974	blood vessel remodeling	6.9	0.033	0.31	0.0078	0.0011	BGN;EPAS1
	biological_process	GO:0060716	labyrinthine layer blood vessel development	6.9	0.033	0.31	0.0078	0.0011	HS6ST1;PLCD3
	biological_process	GO:0010719	negative regulation of epithelial to mesenchymal transition	6.9	0.033	0.31	0.0078	0.0011	SFRP1;SMAD7
	biological_process	GO:0007249	I-kappaB kinase/NF-kappaB signaling	4.2	0.034	0.31	0.012	0.0028	NKIRAS2;MAP3K14;TICAM1
	biological_process	GO:0006605	protein targeting	4.2	0.034	0.31	0.012	0.0028	FUT10;OS9;LAMP2
	molecular_function	GO:0042923	neuropeptide binding	6.7	0.035	0.49	0.0087	0.0013	PTGDR2;GPR1
	molecular_function	GO:0017049	GTP-Rho binding	6.7	0.035	0.49	0.0087	0.0013	CDC42EP5;CDC42EP1
	biological_process	GO:0030514	negative regulation of BMP signaling pathway	4.1	0.036	0.33	0.012	0.0029	SFRP1;SMAD7;NOG
	biological_process	GO:0009267	cellular response to starvation	4.1	0.036	0.33	0.012	0.0029	SFRP1;ZFYVE1;LAMP2
	biological_process	GO:0071108	protein K48-linked deubiquitination	6.5	0.037	0.33	0.0078	0.0012	USP5;OTUD7B
	biological_process	GO:0002474	antigen processing and presentation of peptide antigen via MHC class I	6.5	0.037	0.33	0.0078	0.0012	BCAP31;PDIA3
	cellular_component	GO:0005922	connexin complex	6.3	0.039	0.18	0.0072	0.0011	GJA5;GJC2
	cellular_component	GO:0005771	multivesicular body	6.3	0.039	0.18	0.0072	0.0011	LAMP1;BST2
	biological_process	GO:0001649	osteoblast differentiation	3.1	0.04	0.35	0.016	0.005	SFRP1;WWTR1;TMEM119;NOG
	cellular_component	GO:0005578	proteinaceous extracellular matrix	2.1	0.041	0.18	0.029	0.014	MFAP2;FBLN1;EMILIN1;FBLN7;SFRP1;LGALS3BP;BGN;HPSE2
	biological_process	GO:0070059	intrinsic apoptotic signaling pathway in response to endoplasmic reticulum stress	6.1	0.041	0.35	0.0078	0.0013	TMBIM6;TMEM117
	biological_process	GO:0035987	endodermal cell differentiation	6.1	0.041	0.35	0.0078	0.0013	LAMB3;LAMA3
	biological_process	GO:0042130	negative regulation of T cell proliferation	6.1	0.041	0.35	0.0078	0.0013	SDC4;NDFIP1
	biological_process	GO:0042113	B cell activation	6.1	0.041	0.35	0.0078	0.0013	AKAP17A;BST2
	biological_process	GO:0001656	metanephros development	6.1	0.041	0.35	0.0078	0.0013	ID3;GDNF
	cellular_component	GO:0043231	intracellular membrane-bounded organelle	1.7	0.042	0.18	0.05	0.03	P4HA2;RABEP2;YIPF3;CTNNA1;LIPA;RAB30;GPR1;QSOX1;SPPL2A;TMBIM1;MAP3K14;SCAMP3;DDOST;PMEPA1
	biological_process	GO:0006886	intracellular protein transport	2.1	0.042	0.35	0.031	0.015	RHOB;EHD1;KDELR1;KDELR2;BCAP31;AP3B2;AP1M1;ERP29
	molecular_function	GO:0019904	protein domain specific binding	2.2	0.044	0.5	0.03	0.014	RCC2;ARF1;LAMP1;DIXDC1;LAMP2;ID3;OSBP
	biological_process	GO:0007266	Rho protein signal transduction	3.8	0.044	0.36	0.012	0.0031	CDC42EP5;ARHGAP1;CDC42EP1
	biological_process	GO:0007030	Golgi organization	3	0.045	0.36	0.016	0.0053	SURF4;TMED9;RAB30;UBXN2A
	biological_process	GO:0006027	glycosaminoglycan catabolic process	5.8	0.046	0.36	0.0078	0.0014	SDC4;HPSE2
	biological_process	GO:0030203	glycosaminoglycan metabolic process	5.8	0.046	0.36	0.0078	0.0014	BGN;SDC4
	biological_process	GO:0030206	chondroitin sulfate biosynthetic process	5.8	0.046	0.36	0.0078	0.0014	BGN;CHST12
	biological_process	GO:0060999	positive regulation of dendritic spine development	5.8	0.046	0.36	0.0078	0.0014	ARF1;FOXO6
	biological_process	GO:0060079	excitatory postsynaptic potential	5.8	0.046	0.36	0.0078	0.0014	GSK3A;MPP2
	biological_process	GO:0051894	positive regulation of focal adhesion assembly	5.8	0.046	0.36	0.0078	0.0014	SFRP1;SDC4
	cellular_component	GO:0101003	ficolin-1-rich granule membrane	3.7	0.046	0.2	0.011	0.0029	LAMP1;PRCP;LAMP2
	molecular_function	GO:0005385	zinc ion transmembrane transporter activity	5.7	0.048	0.5	0.0087	0.0015	SLC39A11;SLC39A7
	biological_process	GO:0045776	negative regulation of blood pressure	5.5	0.051	0.38	0.0078	0.0014	APLN;GJA5
	biological_process	GO:0006506	GPI anchor biosynthetic process	5.5	0.051	0.38	0.0078	0.0014	PIGV;MPPE1
	biological_process	GO:0032007	negative regulation of TOR signaling	5.5	0.051	0.38	0.0078	0.0014	SH3BP4;GSK3A
	cellular_component	GO:0071556	integral component of lumenal side of endoplasmic reticulum membrane	5.3	0.053	0.23	0.0072	0.0013	BCAP31;SPPL2A
	biological_process	GO:0007264	small GTPase mediated signal transduction	2.4	0.055	0.4	0.02	0.008	ARL9;ARF1;RHOB;VAV2;ARHGAP1
	biological_process	GO:0030890	positive regulation of B cell proliferation	5.2	0.056	0.4	0.0078	0.0015	CD320;TICAM1
	biological_process	GO:0032781	positive regulation of ATPase activity	5.2	0.056	0.4	0.0078	0.0015	ATP1B1;DNAJB11
	molecular_function	GO:0030742	GTP-dependent protein binding	5.1	0.057	0.5	0.0087	0.0017	HPS6;RAB3C
	biological_process	GO:0007155	cell adhesion	1.7	0.058	0.4	0.043	0.025	LAMB3;CNTNAP3B;LAMA3;RHOB;EMILIN1;FBLN7;ATP1B1;LGALS3BP;F11R;CERCAM;FLOT2
	biological_process	GO:0050900	leukocyte migration	2.7	0.061	0.4	0.016	0.0058	F11R;GPR32;ATP1B1;SDC4
	biological_process	GO:0045880	positive regulation of smoothened signaling pathway	5	0.061	0.4	0.0078	0.0016	CTNNA1;SFRP1
	biological_process	GO:0048469	cell maturation	5	0.061	0.4	0.0078	0.0016	EPAS1;SOX18
	biological_process	GO:0071773	cellular response to BMP stimulus	5	0.061	0.4	0.0078	0.0016	SFRP1;SPINT2
	biological_process	GO:0001701	in utero embryonic development	2.4	0.061	0.4	0.02	0.0083	RIC8A;NOG;WDTC1;SOX18;PLOD3
	molecular_function	GO:0005154	epidermal growth factor receptor binding	4.9	0.062	0.5	0.0087	0.0018	VAV2;AGR2
	biological_process	GO:0007399	nervous system development	1.8	0.065	0.4	0.035	0.02	FUT10;DCTN1;ZNF423;NOG;GLIS2;GSK3A;GDNF;SCN2B;GLRB
	cellular_component	GO:0000421	autophagosome membrane	4.6	0.068	0.28	0.0072	0.0015	RPN2;TM9SF1
	biological_process	GO:0006612	protein targeting to membrane	4.5	0.071	0.4	0.0078	0.0017	ICMT;SEC63
	biological_process	GO:0034097	response to cytokine	4.5	0.071	0.4	0.0078	0.0017	TMEM102;DDOST
	biological_process	GO:0023014	signal transduction by protein phosphorylation	4.5	0.071	0.4	0.0078	0.0017	MAP3K14;MAP2K3
	molecular_function	GO:0004181	metallocarboxypeptidase activity	4.5	0.072	0.5	0.0087	0.0019	CPE;CPA4
	cellular_component	GO:0048786	presynaptic active zone	4.5	0.074	0.3	0.0072	0.0016	PPFIA3;ERC1
	biological_process	GO:0008584	male gonad development	3.1	0.074	0.4	0.012	0.0038	CTNNA1;PRDX4;SFRP1
	biological_process	GO:0007601	visual perception	2.2	0.075	0.4	0.02	0.0088	EPAS1;CLDN19;SLITRK6;CNGB1;GLRB
	biological_process	GO:0060325	face morphogenesis	4.3	0.077	0.4	0.0078	0.0018	CRISPLD1;NOG
	biological_process	GO:0010107	potassium ion import	4.3	0.077	0.4	0.0078	0.0018	ATP1B1;KCNJ2
	biological_process	GO:0031648	protein destabilization	4.3	0.077	0.4	0.0078	0.0018	NOMO2;MUL1
	biological_process	GO:0032436	positive regulation of proteasomal ubiquitin-dependent protein catabolic process	3	0.078	0.4	0.012	0.0039	USP5;SMAD7;GSK3A
	biological_process	GO:0035264	multicellular organism growth	2.9	0.081	0.4	0.012	0.004	WWTR1;SLITRK6;WDTC1
	biological_process	GO:0060291	long-term synaptic potentiation	4.2	0.083	0.4	0.0078	0.0019	SERPINE2;MPP2
	biological_process	GO:0006024	glycosaminoglycan biosynthetic process	4.2	0.083	0.4	0.0078	0.0019	HS6ST1;SDC4
	cellular_component	GO:0030176	integral component of endoplasmic reticulum membrane	2.4	0.083	0.31	0.014	0.0059	DNAJB12;ZMPSTE24;SLC35B2;DOLPP1
	cellular_component	GO:0009897	external side of plasma membrane	2.4	0.086	0.31	0.014	0.006	LAMP1;P4HB;CLPTM1;RTN4RL1
	biological_process	GO:0070830	bicellular tight junction assembly	4	0.088	0.4	0.0078	0.002	F11R;ACTN4
	molecular_function	GO:0047134	protein-disulfide reductase activity	11	0.089	0.5	0.0043	0.0004	NXN
	molecular_function	GO:0016702	oxidoreductase activity, acting on single donors with incorporation of molecular oxygen, incorporation of two atoms of oxygen	11	0.089	0.5	0.0043	0.0004	P4HA2
	molecular_function	GO:0042500	aspartic endopeptidase activity, intramembrane cleaving	11	0.089	0.5	0.0043	0.0004	SPPL2A
	molecular_function	GO:0009931	calcium-dependent protein serine/threonine kinase activity	11	0.089	0.5	0.0043	0.0004	MKNK2
	molecular_function	GO:0004568	chitinase activity	11	0.089	0.5	0.0043	0.0004	CHID1
	molecular_function	GO:0016934	extracellularly glycine-gated chloride channel activity	11	0.089	0.5	0.0043	0.0004	GLRB
	molecular_function	GO:0008142	oxysterol binding	11	0.089	0.5	0.0043	0.0004	OSBP
	molecular_function	GO:0086006	voltage-gated sodium channel activity involved in cardiac muscle cell action potential	11	0.089	0.5	0.0043	0.0004	SCN2B
	molecular_function	GO:0071253	connexin binding	11	0.089	0.5	0.0043	0.0004	GJA5
	molecular_function	GO:0015186	L-glutamine transmembrane transporter activity	11	0.089	0.5	0.0043	0.0004	SLC1A5
	molecular_function	GO:0004875	complement receptor activity	11	0.089	0.5	0.0043	0.0004	GPR32
	molecular_function	GO:0034713	type I transforming growth factor beta receptor binding	11	0.089	0.5	0.0043	0.0004	SMAD7
	molecular_function	GO:0016298	lipase activity	11	0.089	0.5	0.0043	0.0004	LIPA
	molecular_function	GO:0030023	extracellular matrix constituent conferring elasticity	11	0.089	0.5	0.0043	0.0004	EMILIN1
	cellular_component	GO:0042765	GPI-anchor transamidase complex	11	0.09	0.31	0.0036	0.00034	GPAA1
	cellular_component	GO:0033018	sarcoplasmic reticulum lumen	11	0.09	0.31	0.0036	0.00034	CALU
	cellular_component	GO:0070469	respiratory chain	11	0.09	0.31	0.0036	0.00034	NDUFC2
	cellular_component	GO:0071458	integral component of cytoplasmic side of endoplasmic reticulum membrane	11	0.09	0.31	0.0036	0.00034	SPPL2A
	cellular_component	GO:0008385	IkappaB kinase complex	11	0.09	0.31	0.0036	0.00034	ERC1
	cellular_component	GO:0016469	proton-transporting two-sector ATPase complex	11	0.09	0.31	0.0036	0.00034	ATP6AP1
	cellular_component	GO:0043198	dendritic shaft	4	0.09	0.31	0.0072	0.0018	KIRREL3;MPP2
	cellular_component	GO:0005795	Golgi stack	4	0.09	0.31	0.0072	0.0018	ZFYVE1;RAB30
	cellular_component	GO:0005811	lipid droplet	2.8	0.091	0.31	0.011	0.0038	BCAP31;CKAP4;EHD1
	biological_process	GO:0031175	neuron projection development	2.3	0.092	0.4	0.016	0.0067	GPRIN1;GDNF;BTG2;EHD1
	biological_process	GO:0019800	peptide cross-linking via chondroitin 4-sulfate glycosaminoglycan	10	0.092	0.4	0.0039	0.00038	BGN
	biological_process	GO:0046598	positive regulation of viral entry into host cell	10	0.092	0.4	0.0039	0.00038	P4HB
	biological_process	GO:0043576	regulation of respiratory gaseous exchange	10	0.092	0.4	0.0039	0.00038	APLN
	biological_process	GO:0060214	endocardium formation	10	0.092	0.4	0.0039	0.00038	SOX18
	biological_process	GO:0015015	heparan sulfate proteoglycan biosynthetic process, enzymatic modification	10	0.092	0.4	0.0039	0.00038	HS6ST1
	biological_process	GO:0032386	regulation of intracellular transport	10	0.092	0.4	0.0039	0.00038	REEP1
	biological_process	GO:0051224	negative regulation of protein transport	10	0.092	0.4	0.0039	0.00038	NDFIP1
	biological_process	GO:1901018	positive regulation of potassium ion transmembrane transporter activity	10	0.092	0.4	0.0039	0.00038	ATP1B1
	biological_process	GO:0045661	regulation of myoblast differentiation	10	0.092	0.4	0.0039	0.00038	FLOT2
	biological_process	GO:1904058	positive regulation of sensory perception of pain	10	0.092	0.4	0.0039	0.00038	NMU
	biological_process	GO:0002430	complement receptor mediated signaling pathway	10	0.092	0.4	0.0039	0.00038	GPR32
	biological_process	GO:0043456	regulation of pentose-phosphate shunt	10	0.092	0.4	0.0039	0.00038	PGAM4
	biological_process	GO:0060836	lymphatic endothelial cell differentiation	10	0.092	0.4	0.0039	0.00038	SOX18
	biological_process	GO:0010991	negative regulation of SMAD protein complex assembly	10	0.092	0.4	0.0039	0.00038	PMEPA1
	biological_process	GO:0050892	intestinal absorption	10	0.092	0.4	0.0039	0.00038	F11R
	biological_process	GO:0006032	chitin catabolic process	10	0.092	0.4	0.0039	0.00038	CHID1
	biological_process	GO:0055129	L-proline biosynthetic process	10	0.092	0.4	0.0039	0.00038	ALDH18A1
	biological_process	GO:0060272	embryonic skeletal joint morphogenesis	10	0.092	0.4	0.0039	0.00038	NOG
	biological_process	GO:0035357	peroxisome proliferator activated receptor signaling pathway	10	0.092	0.4	0.0039	0.00038	ACTN4
	biological_process	GO:0055009	atrial cardiac muscle tissue morphogenesis	10	0.092	0.4	0.0039	0.00038	NOG
	biological_process	GO:0032717	negative regulation of interleukin-8 production	10	0.092	0.4	0.0039	0.00038	OTUD7B
	biological_process	GO:0060055	angiogenesis involved in wound healing	10	0.092	0.4	0.0039	0.00038	PRCP
	biological_process	GO:0034128	negative regulation of MyD88-independent toll-like receptor signaling pathway	10	0.092	0.4	0.0039	0.00038	TICAM1
	biological_process	GO:0070475	rRNA base methylation	10	0.092	0.4	0.0039	0.00038	METTL16
	biological_process	GO:0098703	calcium ion import across plasma membrane	10	0.092	0.4	0.0039	0.00038	FAM155A
	biological_process	GO:2000052	positive regulation of non-canonical Wnt signaling pathway	10	0.092	0.4	0.0039	0.00038	SFRP1
	biological_process	GO:0060346	bone trabecula formation	10	0.092	0.4	0.0039	0.00038	SFRP1
	biological_process	GO:0033689	negative regulation of osteoblast proliferation	10	0.092	0.4	0.0039	0.00038	SFRP1
	biological_process	GO:0003158	endothelium development	10	0.092	0.4	0.0039	0.00038	GJA5
	biological_process	GO:0090331	negative regulation of platelet aggregation	10	0.092	0.4	0.0039	0.00038	SERPINE2
	biological_process	GO:1901030	positive regulation of mitochondrial outer membrane permeabilization involved in apoptotic signaling pathway	10	0.092	0.4	0.0039	0.00038	GSK3A
	biological_process	GO:0042756	drinking behavior	10	0.092	0.4	0.0039	0.00038	APLN
	biological_process	GO:0002281	macrophage activation involved in immune response	10	0.092	0.4	0.0039	0.00038	TICAM1
	biological_process	GO:0045719	negative regulation of glycogen biosynthetic process	10	0.092	0.4	0.0039	0.00038	GSK3A
	biological_process	GO:0001759	organ induction	10	0.092	0.4	0.0039	0.00038	GDNF
	biological_process	GO:0016139	glycoside catabolic process	10	0.092	0.4	0.0039	0.00038	NAGA
	biological_process	GO:0045359	positive regulation of interferon-beta biosynthetic process	10	0.092	0.4	0.0039	0.00038	TICAM1
	biological_process	GO:0048712	negative regulation of astrocyte differentiation	10	0.092	0.4	0.0039	0.00038	NOG
	biological_process	GO:0014070	response to organic cyclic compound	3.9	0.094	0.4	0.0078	0.002	SFRP1;BTG2
	cellular_component	GO:0042383	sarcolemma	2.7	0.098	0.32	0.011	0.004	LAMP1;BGN;ATP1B1

## Sheet: sheet KEGG2
KEGG1 pathway enrichment analysis	Term ID	Term description	Enrichment score	p-value	FDR bh	GeneRatio	BgRatio	GeneSymbols	Classification level
	path:hsa04142	Lysosome	7.4	1.5e-12	3.2e-10	0.13	0.017	SCARB2;CTSO;TPP1;LAMP1;AP3B2;LAMP2;PPT1;GLB1;LAPTM4A;GNPTG;NEU1;PSAP;HEXB;LIPA;ACP2;AP1M1;CTSC;ATP6AP1;SUMF1;NAGA	Cellular Processes
	path:hsa04141	Protein processing in endoplasmic reticulum	5.8	4.5e-11	4.9e-09	0.13	0.023	RPN2;PRKCSH;CANX;SEC63;PDIA4;RPN1;LMAN2;CKAP4;PDIA6;ERP29;DNAJB12;P4HB;BCAP31;DNAJB11;DDOST;PDIA3;HYOU1;AMFR;SSR2;CALR;OS9	Genetic Information Processing
	path:hsa00510	N-Glycan biosynthesis	7.4	9.5e-06	0.00069	0.05	0.0068	RPN2;MGAT1;MGAT5;B4GALT3;ALG3;DOLPP1;DDOST;RPN1	Metabolism
	path:hsa00603	Glycosphingolipid biosynthesis - globo and isoglobo series	12	0.00025	0.014	0.025	0.0021	A4GALT;ST3GAL2;HEXB;NAGA	Metabolism
	path:hsa00512	Mucin type O-glycan biosynthesis	7.4	0.00051	0.023	0.031	0.0043	ST3GAL2;GALNT16;GALNT6;GALNT12;B4GALT5	Metabolism
	path:hsa05110	Vibrio cholerae infection	5.5	0.00073	0.027	0.038	0.0069	ARF1;KDELR1;KDELR2;ATP6AP1;KDELR3;PDIA4	Human Diseases
	path:hsa00604	Glycosphingolipid biosynthesis - ganglio series	9.1	0.0039	0.12	0.019	0.0021	GLB1;ST3GAL2;HEXB	Metabolism
	path:hsa00511	Other glycan degradation	7.6	0.0066	0.18	0.019	0.0025	GLB1;HEXB;NEU1	Metabolism
	path:hsa00531	Glycosaminoglycan degradation	7.2	0.0078	0.19	0.019	0.0026	GLB1;HEXB;HPSE2	Metabolism
	path:hsa04670	Leukocyte transendothelial migration	2.8	0.011	0.25	0.044	0.015	CLDN19;ACTN4;ITGB1;CTNNA1;VAV2;F11R;ICAM1	Organismal Systems
	path:hsa04064	NF-kappa B signaling pathway	2.9	0.016	0.3	0.038	0.013	MAP3K14;ERC1;CD14;NFKB1;TICAM1;ICAM1	Environmental Information Processing
	path:hsa05222	Small cell lung cancer	2.9	0.016	0.3	0.038	0.013	LAMB3;LAMA3;AKT1;ITGB1;NFKB1;FN1	Human Diseases
	path:hsa05146	Amoebiasis	2.9	0.018	0.3	0.038	0.013	LAMB3;LAMA3;ACTN4;NFKB1;CD14;FN1	Human Diseases
	path:hsa00601	Glycosphingolipid biosynthesis - lacto and neolacto series	5.1	0.021	0.32	0.019	0.0037	A4GALT;B3GNT3;B4GALT3	Metabolism
	path:hsa04620	Toll-like receptor signaling pathway	2.7	0.024	0.35	0.038	0.014	MAP2K3;AKT1;NFKB1;CD14;TICAM1;IFNAR1	Organismal Systems
	path:hsa05133	Pertussis	3	0.025	0.35	0.031	0.01	C2;ITGB1;CD14;NFKB1;TICAM1	Human Diseases
	path:hsa04210	Apoptosis	2.4	0.029	0.37	0.044	0.019	AKT1;CTSO;CTSC;TNFSF10;NFKB1;LMNA;MAP3K14	Cellular Processes
	path:hsa04512	ECM-receptor interaction	2.8	0.034	0.4	0.031	0.011	LAMB3;LAMA3;SDC4;ITGB1;FN1	Environmental Information Processing
	path:hsa05145	Toxoplasmosis	2.5	0.035	0.4	0.038	0.015	LAMB3;MAP2K3;LAMA3;AKT1;ITGB1;NFKB1	Human Diseases
	path:hsa00533	Glycosaminoglycan biosynthesis - keratan sulfate	6.5	0.037	0.4	0.013	0.0019	ST3GAL2;B4GALT3	Metabolism
	path:hsa04145	Phagosome	2.2	0.044	0.46	0.044	0.02	CANX;ITGB1;LAMP1;CD14;ATP6AP1;LAMP2;CALR	Cellular Processes
	path:hsa05221	Acute myeloid leukemia	2.8	0.056	0.54	0.025	0.0091	CSF1R;CD14;NFKB1;AKT1	Human Diseases
	path:hsa04380	Osteoclast differentiation	2.2	0.057	0.54	0.038	0.017	AKT1;CSF1R;MAP3K14;NFKB1;JUND;IFNAR1	Organismal Systems
	path:hsa05120	Epithelial cell signaling in Helicobacter pylori infection	2.7	0.062	0.56	0.025	0.0094	F11R;MAP3K14;NFKB1;ATP6AP1	Human Diseases
	path:hsa04933	AGE-RAGE signaling pathway in diabetic complications	2.3	0.066	0.56	0.031	0.014	AKT1;NFKB1;ICAM1;PLCD3;FN1	Human Diseases
	path:hsa05169	Epstein-Barr virus infection	1.8	0.069	0.56	0.05	0.027	MAP2K3;AKT1;MAP3K14;NFKB1;IFNAR1;ICAM1;CALR;PDIA3	Human Diseases
	path:hsa04510	Focal adhesion	1.8	0.071	0.56	0.05	0.027	LAMB3;LAMA3;AKT1;ACTN4;ITGB1;VAV2;PARVA;FN1	Cellular Processes
	path:hsa05412	Arrhythmogenic right ventricular cardiomyopathy (ARVC)	2.5	0.073	0.56	0.025	0.0099	CTNNA1;ITGB1;LMNA;DSG2	Human Diseases
	path:hsa05164	Influenza A	1.9	0.078	0.56	0.044	0.023	MAP2K3;AKT1;TNFSF10;NFKB1;TICAM1;ICAM1;IFNAR1	Human Diseases
	path:hsa05100	Bacterial invasion of epithelial cells	2.5	0.079	0.56	0.025	0.01	CTNNA1;FN1;ITGB1;ARHGAP10	Human Diseases
	path:hsa00514	Other types of O-glycan biosynthesis	4.1	0.083	0.56	0.013	0.003	PLOD3;B4GALT3	Metabolism
	path:hsa00900	Terpenoid backbone biosynthesis	4.1	0.083	0.56	0.013	0.003	ZMPSTE24;ICMT	Metabolism
	path:hsa00515	Mannose type O-glycan biosynthesis	4	0.09	0.56	0.013	0.0032	POMGNT1;B4GALT3	Metabolism
	path:hsa04614	Renin-angiotensin system	4	0.09	0.56	0.013	0.0032	AGT;PRCP	Organismal Systems
	path:hsa04514	Cell adhesion molecules (CAMs)	1.9	0.092	0.56	0.038	0.02	CLDN19;SDC4;ITGB1;MPZL1;F11R;ICAM1	Environmental Information Processing
	path:hsa00330	Arginine and proline metabolism	2.8	0.092	0.56	0.019	0.0068	CKM;ALDH18A1;P4HA2	Metabolism
	path:hsa04668	TNF signaling pathway	2.1	0.094	0.56	0.031	0.015	MAP2K3;AKT1;MAP3K14;NFKB1;ICAM1	Environmental Information Processing
	path:hsa00534	Glycosaminoglycan biosynthesis - heparan sulfate / heparin	3.8	0.096	0.56	0.013	0.0033	HS6ST1;EXTL3	Metabolism

## Sheet: sheet 3
Upregulated placental tissue genes	Gene_name	Gene_ID
	LASP1	ENSG00000002834
	LAMP2	ENSG00000005893
	MAP3K14	ENSG00000006062
	BAZ1B	ENSG00000009954
	EXTL3	ENSG00000012232
	DNASE1L1	ENSG00000013563
	WWTR1	ENSG00000018408
	SEC63	ENSG00000025796
	GRN	ENSG00000030582
	MAP2K3	ENSG00000034152
	TIMP2	ENSG00000035862
	RTN4R	ENSG00000040608
	CTNNA1	ENSG00000044115
	DSG2	ENSG00000046604
	MAP4	ENSG00000047849
	HEXB	ENSG00000049860
	PRSS8	ENSG00000052344
	LAMA3	ENSG00000053747
	CHRDL2	ENSG00000054938
	GINM1	ENSG00000055211
	ALDH18A1	ENSG00000059573
	PIGV	ENSG00000060642
	GLP2R	ENSG00000065325
	COL17A1	ENSG00000065618
	PRR11	ENSG00000068489
	REEP1	ENSG00000068615
	LAPTM4A	ENSG00000068697
	CNGB1	ENSG00000070729
	ARHGAP10	ENSG00000071205
	ATP6AP1	ENSG00000071553
	P4HA2	ENSG00000072682
	AP1M1	ENSG00000072958
	C19orf10	ENSG00000074842
	FBLN1	ENSG00000077942
	SDF4	ENSG00000078808
	OSTM1	ENSG00000081087
	ERC1	ENSG00000082805
	ZMPSTE24	ENSG00000084073
	KIF3C	ENSG00000084731
	POMGNT1	ENSG00000085998
	ATXN7L3	ENSG00000087152
	CETP	ENSG00000087237
	ERP29	ENSG00000089248
	ICAM1	ENSG00000090339
	MUL1	ENSG00000090432
	DNAJB11	ENSG00000090520
	LEPREL1	ENSG00000090530
	GNPTG	ENSG00000090581
	TMEM101	ENSG00000091947
	GABRP	ENSG00000094755
	MKNK2	ENSG00000099875
	KDELR3	ENSG00000100196
	ISM2	ENSG00000100593
	GALNT16	ENSG00000100626
	TM9SF1	ENSG00000100926
	SMAD7	ENSG00000101665
	ZNF423	ENSG00000102935
	FA2H	ENSG00000103089
	ZNF174	ENSG00000103343
	MAZ	ENSG00000103495
	CDIPT	ENSG00000103502
	NOMO1	ENSG00000103512
	AP3B2	ENSG00000103723
	SFRP1	ENSG00000104332
	NUCB1	ENSG00000104805
	CLPTM1	ENSG00000104853
	CKM	ENSG00000104879
	DKKL1	ENSG00000104901
	SLC1A5	ENSG00000105281
	KDELR1	ENSG00000105438
	GSK3A	ENSG00000105723
	PLOD3	ENSG00000106397
	TSPAN13	ENSG00000106537
	AGR2	ENSG00000106541
	LIPA	ENSG00000107798
	SMARCD2	ENSG00000108604
	LGALS3BP	ENSG00000108679
	MPP2	ENSG00000108852
	NMU	ENSG00000109255
	NFKB1	ENSG00000109320
	CPE	ENSG00000109472
	SOD3	ENSG00000109610
	SLC2A9	ENSG00000109667
	GLRB	ENSG00000109738
	CTSC	ENSG00000109861
	EHD1	ENSG00000110047
	OSBP	ENSG00000110048
	TMEM109	ENSG00000110108
	MMP12	ENSG00000110347
	USP5	ENSG00000111667
	SLC39A7	ENSG00000112473
	SPARC	ENSG00000113140
	HGD	ENSG00000113924
	FN1	ENSG00000115414
	EPAS1	ENSG00000116016
	TMEM59	ENSG00000116209
	ICMT	ENSG00000116237
	QSOX1	ENSG00000116260
	SCAMP3	ENSG00000116521
	KIAA2013	ENSG00000116685
	MAP7D1	ENSG00000116871
	MFAP2	ENSG00000117122
	ID3	ENSG00000117318
	MESDC2	ENSG00000117899
	RCN2	ENSG00000117906
	RPN2	ENSG00000118705
	TRIM67	ENSG00000119283
	GALNT12	ENSG00000119514
	C10orf76	ENSG00000120029
	GLT8D2	ENSG00000120820
	UBIAD1	ENSG00000120942
	CRISPLD1	ENSG00000121005
	TNFSF10	ENSG00000121858
	FAM213A	ENSG00000122378
	PRDX4	ENSG00000123131
	CD97	ENSG00000123146
	KCNJ2	ENSG00000123700
	SDC4	ENSG00000124145
	PMEPA1	ENSG00000124225
	TM9SF2	ENSG00000125304
	TNFSF9	ENSG00000125657
	ERGIC3	ENSG00000125991
	FRMD8	ENSG00000126391
	GLIS2	ENSG00000126603
	AIF1L	ENSG00000126878
	FAM78A	ENSG00000126882
	CANX	ENSG00000127022
	TICAM1	ENSG00000127666
	METTL16	ENSG00000127804
	A4GALT	ENSG00000128274
	CDC42EP1	ENSG00000128283
	CPA4	ENSG00000128510
	CALU	ENSG00000128595
	DTD2	ENSG00000129480
	SH3BP4	ENSG00000130147
	PRKCSH	ENSG00000130175
	BST2	ENSG00000130303
	ACTN4	ENSG00000130402
	JUND	ENSG00000130522
	H19	ENSG00000130600
	YIPF2	ENSG00000130733
	PPT1	ENSG00000131238
	MGAT1	ENSG00000131446
	NDFIP1	ENSG00000131507
	FLOT2	ENSG00000132589
	VSTM2L	ENSG00000132821
	SLC39A11	ENSG00000133195
	PTGFRN	ENSG00000134247
	ACP2	ENSG00000134575
	FADS2	ENSG00000134824
	TMED7	ENSG00000134970
	NT5E	ENSG00000135318
	OS9	ENSG00000135506
	KCNMB4	ENSG00000135643
	AGT	ENSG00000135744
	ITM2C	ENSG00000135916
	SERPINE2	ENSG00000135919
	TMBIM1	ENSG00000135926
	CKAP4	ENSG00000136026
	ITM2B	ENSG00000136156
	CHST12	ENSG00000136213
	KDELR2	ENSG00000136240
	HS6ST1	ENSG00000136720
	SLC31A2	ENSG00000136867
	SPAG8	ENSG00000137098
	YIPF3	ENSG00000137207
	RAB30	ENSG00000137502
	PRCP	ENSG00000137509
	MMP7	ENSG00000137673
	EMILIN1	ENSG00000138080
	ACTR1A	ENSG00000138107
	TMOD3	ENSG00000138594
	SPPL2A	ENSG00000138600
	SCARB2	ENSG00000138760
	TMEM117	ENSG00000139173
	GLIPR1	ENSG00000139278
	GALNT6	ENSG00000139629
	TMBIM6	ENSG00000139644
	DISP2	ENSG00000140323
	PCSK6	ENSG00000140479
	CMTM3	ENSG00000140931
	FKBP10	ENSG00000141756
	IFNAR1	ENSG00000142166
	AKT1	ENSG00000142208
	WTIP	ENSG00000142279
	GPR32	ENSG00000142511
	WDTC1	ENSG00000142784
	GJA5	ENSG00000143140
	ATP1B1	ENSG00000143153
	SLC39A1	ENSG00000143570
	ARF1	ENSG00000143761
	PDIA6	ENSG00000143870
	RHOB	ENSG00000143878
	FBLN7	ENSG00000144152
	SUMF1	ENSG00000144455
	FAM134A	ENSG00000144567
	FAM50B	ENSG00000145945
	FAXC	ENSG00000146267
	PNLDC1	ENSG00000146453
	SIGMAR1	ENSG00000147955
	SURF4	ENSG00000148248
	ANKRD30A	ENSG00000148513
	DNAJB12	ENSG00000148719
	HYOU1	ENSG00000149428
	TMC2	ENSG00000149488
	KIRREL3	ENSG00000149571
	SCN2B	ENSG00000149575
	ITGB1	ENSG00000150093
	DIXDC1	ENSG00000150764
	NDUFC2	ENSG00000151366
	ANKRD50	ENSG00000151458
	MGAT5	ENSG00000152127
	RAB3C	ENSG00000152932
	CNTNAP3B	ENSG00000154529
	MPPE1	ENSG00000154889
	MARVELD1	ENSG00000155254
	PDIA4	ENSG00000155660
	PTDSS1	ENSG00000156471
	ZNF689	ENSG00000156853
	ST3GAL2	ENSG00000157350
	SLC35B2	ENSG00000157593
	B4GALT5	ENSG00000158470
	SPATA2	ENSG00000158480
	F11R	ENSG00000158769
	B4GALT3	ENSG00000158850
	BTG2	ENSG00000159388
	AMFR	ENSG00000159461
	PSKH1	ENSG00000159792
	BSDC1	ENSG00000160058
	VAV2	ENSG00000160293
	ZDHHC12	ENSG00000160446
	LMNA	ENSG00000160789
	STAG3L2	ENSG00000160828
	NACC1	ENSG00000160877
	EMC10	ENSG00000161671
	FAM171A2	ENSG00000161682
	PLCD3	ENSG00000161714
	C16orf59	ENSG00000162062
	OTUD7B	ENSG00000163113
	SSR2	ENSG00000163479
	CLEC3B	ENSG00000163815
	SMIM12	ENSG00000163866
	RPN1	ENSG00000163902
	CLDN19	ENSG00000164007
	SHISA5	ENSG00000164054
	TEX264	ENSG00000164081
	DUSP7	ENSG00000164086
	FAT3	ENSG00000165323
	ZCCHC24	ENSG00000165424
	ZFYVE1	ENSG00000165861
	HPS6	ENSG00000166189
	C2	ENSG00000166278
	SYNPO2L	ENSG00000166317
	TPP1	ENSG00000166340
	BEAN1	ENSG00000166546
	PPIB	ENSG00000166794
	PDIA3	ENSG00000167004
	NKX3-1	ENSG00000167034
	CERCAM	ENSG00000167123
	DOLPP1	ENSG00000167130
	IGF2	ENSG00000167244
	FAM129C	ENSG00000167483
	CDC42EP5	ENSG00000167617
	NLRP7	ENSG00000167634
	SPINT2	ENSG00000167642
	DNAAF3	ENSG00000167646
	NXN	ENSG00000167693
	MFSD3	ENSG00000167700
	CD320	ENSG00000167775
	NKIRAS2	ENSG00000168256
	ZSWIM1	ENSG00000168612
	GDNF	ENSG00000168621
	DDX19A	ENSG00000168872
	PPIC	ENSG00000168938
	LMAN2	ENSG00000169223
	GPRIN1	ENSG00000169258
	PCDH7	ENSG00000169851
	ZNF764	ENSG00000169951
	GLB1	ENSG00000170266
	CD14	ENSG00000170458
	MZB1	ENSG00000170476
	APLN	ENSG00000171388
	BSG	ENSG00000172270
	FUT10	ENSG00000172728
	CES2	ENSG00000172831
	HPSE2	ENSG00000172987
	FAM222B	ENSG00000173065
	RNF26	ENSG00000173456
	UBXN2A	ENSG00000173960
	FAM3C2	ENSG00000174028
	FAM174A	ENSG00000174132
	MARCKSL1	ENSG00000175130
	ARHGAP1	ENSG00000175220
	TP53I11	ENSG00000175274
	A2M	ENSG00000175899
	BOK	ENSG00000176720
	FKBP9L	ENSG00000176826
	HIC1	ENSG00000177374
	PPFIA3	ENSG00000177380
	PTRF	ENSG00000177469
	RABEP2	ENSG00000177548
	CD151	ENSG00000177697
	CHID1	ENSG00000177830
	C12orf68	ENSG00000177875
	RIC8A	ENSG00000177963
	DDC8	ENSG00000178404
	FAM101A	ENSG00000178882
	RCC2	ENSG00000179051
	CALR	ENSG00000179218
	ZBTB42	ENSG00000179627
	FOXS1	ENSG00000179772
	TIGD5	ENSG00000179886
	B3GNT3	ENSG00000179913
	2023-09-01	ENSG00000180096
	HERC2P3	ENSG00000180229
	OXTR	ENSG00000180914
	AEN	ENSG00000181026
	TMEM102	ENSG00000181284
	MEX3D	ENSG00000181588
	PNMAL1	ENSG00000182013
	C8orf33	ENSG00000182307
	BGN	ENSG00000182492
	NXPH3	ENSG00000182575
	CSF1R	ENSG00000182578
	TSPAN10	ENSG00000182612
	PTGDR2	ENSG00000183134
	TMEM119	ENSG00000183160
	CTD-3193O13.9	ENSG00000183248
	2023-09-15	ENSG00000183291
	GPR1	ENSG00000183671
	NOG	ENSG00000183691
	ARSI	ENSG00000183876
	SCFD2	ENSG00000184178
	SLITRK6	ENSG00000184564
	2023-09-09	ENSG00000184640
	TMED9	ENSG00000184840
	LINC00308	ENSG00000184856
	NOMO2	ENSG00000185164
	NOTUM	ENSG00000185269
	RBM11	ENSG00000185272
	PDE6G	ENSG00000185527
	P4HB	ENSG00000185624
	BCAP31	ENSG00000185825
	LAMP1	ENSG00000185896
	RTN4RL1	ENSG00000185924
	MT1X	ENSG00000187193
	H2AFX	ENSG00000188486
	LDOC1L	ENSG00000188636
	PRTN3	ENSG00000196415
	ARL9	ENSG00000196503
	C17orf59	ENSG00000196544
	AC079612.1	ENSG00000196758
	CTBP1-AS2	ENSG00000196810
	LAMB3	ENSG00000196878
	FAM3C	ENSG00000196937
	FAM110D	ENSG00000197245
	LRP10	ENSG00000197324
	FBXL22	ENSG00000197361
	PARVA	ENSG00000197702
	PSAP	ENSG00000197746
	HIST1H2BF	ENSG00000197846
	GPAA1	ENSG00000197858
	MPZL1	ENSG00000197965
	AKAP17A	ENSG00000197976
	GJC2	ENSG00000198835
	NAGA	ENSG00000198951
	SOX18	ENSG00000203883
	FOXO6	ENSG00000204060
	AGPAT1	ENSG00000204310
	NEU1	ENSG00000204386
	FAM155A	ENSG00000204442
	AC115618.1	ENSG00000204620
	DCTN1	ENSG00000204843
	TRGV5	ENSG00000211697
	IGHV1-46	ENSG00000211962
	C8orf82	ENSG00000213563
	CENPBD1P1	ENSG00000213753
	KCTD11	ENSG00000213859
	NUDT19	ENSG00000213965
	ALG3	ENSG00000214160
	AC010468.1	ENSG00000214784
	TRIM16	ENSG00000221926
	RP11-119F19.2	ENSG00000226381
	PGAM4	ENSG00000226784
	RP11-312O7.2	ENSG00000229874
	AP000695.6	ENSG00000230479
	RP11-54O7.1	ENSG00000230699
	AC093850.2	ENSG00000230838
	LINC00094	ENSG00000235106
	MXRA5P1	ENSG00000235649
	RP11-125B21.2	ENSG00000236404
	C9orf69	ENSG00000238227
	AC079949.1	ENSG00000239776
	IGKV3-20	ENSG00000239951
	CRCP	ENSG00000241258
	DDOST	ENSG00000244038
	RP11-3J1.1	ENSG00000248238
	RP11-834C11.7	ENSG00000250654
	ATXN7L3B	ENSG00000253719
	CTA-398F10.2	ENSG00000254153
	ZNF252P-AS1	ENSG00000255559
	CTSO	ENSG00000256043
	RP11-695J4.2	ENSG00000256751
	MKRN9P	ENSG00000258128
	RP11-459F6.3	ENSG00000260927
	CTD-3247F14.2	ENSG00000261026
	ZNF865	ENSG00000261221
	RN7SL689P	ENSG00000263432
	AL591479.1	ENSG00000269337
	RP11-428K3.1	ENSG00000273062
