# Supplementary material for: Immune and cytokine alterations and RNA-sequencing analysis in gestational tissues from pregnant women after recovery from COVID-19
Source: BMC Infect Dis. 2023 Sep 21;23:620. doi: 10.1186/s12879-023-08607-z (PMC10512579; doi:10.1186/s12879-023-08607-z)
Supplement: Supplementary file 3 — Supplementary Material 3 [file 12879_2023_8607_MOESM3_ESM.xls]

## Sheet: sheet GO3
GO enrichment analysis	Category	Term ID	Term description	Enrichment score	p-value	FDR bh	GeneRatio	BgRatio	GeneSymbols
	biological_process	GO:2000809	positive regulation of synaptic vesicle clustering	180	0.0056	0.032	0.067	0.00038	NLGN3
	biological_process	GO:0006032	chitin catabolic process	180	0.0056	0.032	0.067	0.00038	OVGP1
	biological_process	GO:0007589	body fluid secretion	180	0.0056	0.032	0.067	0.00038	GUCA1B
	biological_process	GO:0007168	receptor guanylyl cyclase signaling pathway	180	0.0056	0.032	0.067	0.00038	GUCA1B
	biological_process	GO:0061002	negative regulation of dendritic spine morphogenesis	180	0.0056	0.032	0.067	0.00038	NLGN3
	molecular_function	GO:0004568	chitinase activity	180	0.0056	0.056	0.071	0.0004	OVGP1
	molecular_function	GO:0015081	sodium ion transmembrane transporter activity	180	0.0056	0.056	0.071	0.0004	ASIC4
	cellular_component	GO:0089717	spanning component of membrane	170	0.006	0.055	0.056	0.00034	NLGN3
	biological_process	GO:1900271	regulation of long-term synaptic potentiation	150	0.0067	0.032	0.067	0.00045	NLGN3
	biological_process	GO:0060080	inhibitory postsynaptic potential	150	0.0067	0.032	0.067	0.00045	NLGN3
	cellular_component	GO:0099055	integral component of postsynaptic membrane	140	0.0072	0.055	0.056	0.0004	NLGN3
	cellular_component	GO:0000138	Golgi trans cisterna	140	0.0072	0.055	0.056	0.0004	HID1
	cellular_component	GO:0005797	Golgi medial cisterna	140	0.0072	0.055	0.056	0.0004	HID1
	biological_process	GO:0035493	SNARE complex assembly	130	0.0079	0.032	0.067	0.00053	VAMP1
	biological_process	GO:0097105	presynaptic membrane assembly	130	0.0079	0.032	0.067	0.00053	NLGN3
	biological_process	GO:2000310	regulation of NMDA receptor activity	130	0.0079	0.032	0.067	0.00053	NLGN3
	biological_process	GO:0099054	presynapse assembly	130	0.0079	0.032	0.067	0.00053	NLGN3
	cellular_component	GO:0097381	photoreceptor disc membrane	120	0.0085	0.055	0.056	0.00047	GUCA1B
	cellular_component	GO:0009986	cell surface	6.9	0.0086	0.055	0.17	0.024	VAMP1;NLGN3;STRC
	biological_process	GO:0090394	negative regulation of excitatory postsynaptic potential	110	0.009	0.032	0.067	0.0006	NLGN3
	biological_process	GO:0097104	postsynaptic membrane assembly	110	0.009	0.032	0.067	0.0006	NLGN3
	biological_process	GO:0060088	auditory receptor cell stereocilium organization	110	0.009	0.032	0.067	0.0006	STRC
	biological_process	GO:0042574	retinal metabolic process	110	0.009	0.032	0.067	0.0006	ALDH8A1
	molecular_function	GO:0008061	chitin binding	110	0.009	0.056	0.071	0.00065	OVGP1
	cellular_component	GO:0060091	kinocilium	100	0.0097	0.055	0.056	0.00054	STRC
	biological_process	GO:0050910	detection of mechanical stimulus involved in sensory perception of sound	99	0.01	0.032	0.067	0.00068	STRC
	molecular_function	GO:0005272	sodium channel activity	98	0.01	0.056	0.071	0.00073	ASIC4
	biological_process	GO:0002087	regulation of respiratory gaseous exchange by neurological system process	89	0.011	0.032	0.067	0.00075	NLGN3
	biological_process	GO:0046653	tetrahydrofolate metabolic process	81	0.012	0.032	0.067	0.00083	PIPOX
	biological_process	GO:0045332	phospholipid translocation	81	0.012	0.032	0.067	0.00083	ATP10B
	biological_process	GO:0006554	lysine catabolic process	81	0.012	0.032	0.067	0.00083	PIPOX
	biological_process	GO:0007158	neuron cell-cell adhesion	81	0.012	0.032	0.067	0.00083	NLGN3
	biological_process	GO:0050804	modulation of chemical synaptic transmission	81	0.012	0.032	0.067	0.00083	NLGN3
	biological_process	GO:0051968	positive regulation of synaptic transmission, glutamatergic	74	0.013	0.032	0.067	0.0009	NLGN3
	biological_process	GO:0042573	retinoic acid metabolic process	74	0.013	0.032	0.067	0.0009	ALDH8A1
	biological_process	GO:0022400	regulation of rhodopsin mediated signaling pathway	74	0.013	0.032	0.067	0.0009	GUCA1B
	molecular_function	GO:0042043	neurexin family protein binding	74	0.013	0.056	0.071	0.00097	NLGN3
	biological_process	GO:0071625	vocalization behavior	68	0.015	0.034	0.067	0.00098	NLGN3
	molecular_function	GO:0005216	ion channel activity	68	0.015	0.056	0.071	0.001	ASIC4
	cellular_component	GO:0032426	stereocilium tip	63	0.016	0.078	0.056	0.00088	STRC
	biological_process	GO:0048709	oligodendrocyte differentiation	63	0.016	0.035	0.067	0.0011	NLGN3
	molecular_function	GO:0004012	phospholipid-translocating ATPase activity	63	0.016	0.056	0.071	0.0011	ATP10B
	biological_process	GO:0007602	phototransduction	59	0.017	0.036	0.067	0.0011	GUCA1B
	biological_process	GO:2000463	positive regulation of excitatory postsynaptic potential	49	0.02	0.038	0.067	0.0014	NLGN3
	biological_process	GO:0030534	adult behavior	49	0.02	0.038	0.067	0.0014	NLGN3
	biological_process	GO:0060079	excitatory postsynaptic potential	49	0.02	0.038	0.067	0.0014	NLGN3
	biological_process	GO:0048488	synaptic vesicle endocytosis	47	0.021	0.038	0.067	0.0014	NLGN3
	biological_process	GO:0048675	axon extension	47	0.021	0.038	0.067	0.0014	NLGN3
	biological_process	GO:0006886	intracellular protein transport	8.8	0.021	0.038	0.13	0.015	HID1;VAMP1
	molecular_function	GO:0004683	calmodulin-dependent protein kinase activity	44	0.022	0.07	0.071	0.0016	PNCK
	biological_process	GO:0050808	synapse organization	40	0.024	0.042	0.067	0.0017	NLGN3
	cellular_component	GO:0060076	excitatory synapse	39	0.025	0.11	0.056	0.0014	NLGN3
	biological_process	GO:0060291	long-term synaptic potentiation	36	0.028	0.046	0.067	0.0019	NLGN3
	cellular_component	GO:0001917	photoreceptor inner segment	32	0.031	0.12	0.056	0.0018	GUCA1B
	biological_process	GO:0008542	visual learning	31	0.032	0.052	0.067	0.0022	NLGN3
	molecular_function	GO:0052689	carboxylic ester hydrolase activity	31	0.032	0.082	0.071	0.0023	NLGN3
	molecular_function	GO:0003700	DNA binding transcription factor activity	4.1	0.033	0.082	0.21	0.052	ZNF397;ZNF789;ZNF888
	biological_process	GO:0007339	binding of sperm to zona pellucida	30	0.033	0.052	0.067	0.0023	OVGP1
	cellular_component	GO:0030139	endocytic vesicle	28	0.036	0.13	0.056	0.002	NLGN3
	biological_process	GO:0035176	social behavior	25	0.039	0.06	0.067	0.0026	NLGN3
	cellular_component	GO:0005881	cytoplasmic microtubule	25	0.039	0.13	0.056	0.0022	HID1
	molecular_function	GO:0050839	cell adhesion molecule binding	24	0.041	0.083	0.071	0.003	NLGN3
	molecular_function	GO:0005484	SNAP receptor activity	23	0.042	0.083	0.071	0.0031	VAMP1
	molecular_function	GO:0097110	scaffold protein binding	23	0.043	0.083	0.071	0.0031	NLGN3
	biological_process	GO:0007612	learning	22	0.044	0.066	0.067	0.003	NLGN3
	molecular_function	GO:0003677	DNA binding	2.8	0.047	0.084	0.29	0.1	ZNF397;ZNF789;ZNF888;ZNF555
	cellular_component	GO:0005782	peroxisomal matrix	21	0.047	0.14	0.056	0.0027	PIPOX
	cellular_component	GO:0043195	terminal bouton	21	0.047	0.14	0.056	0.0027	VAMP1
	biological_process	GO:0007565	female pregnancy	20	0.048	0.071	0.067	0.0033	OVGP1
	biological_process	GO:0006906	vesicle fusion	19	0.051	0.072	0.067	0.0035	VAMP1
	cellular_component	GO:0031201	SNARE complex	18	0.053	0.14	0.056	0.003	VAMP1
	biological_process	GO:0018107	peptidyl-threonine phosphorylation	18	0.054	0.075	0.067	0.0037	PNCK
	cellular_component	GO:0070821	tertiary granule membrane	18	0.055	0.14	0.056	0.0032	VAMP1
	biological_process	GO:0051965	positive regulation of synapse assembly	17	0.057	0.077	0.067	0.0039	NLGN3
	biological_process	GO:0007416	synapse assembly	17	0.058	0.077	0.067	0.004	NLGN3
	biological_process	GO:0006898	receptor-mediated endocytosis	16	0.061	0.08	0.067	0.0042	NLGN3
	biological_process	GO:0007160	cell-matrix adhesion	15	0.063	0.081	0.067	0.0044	STRC
	biological_process	GO:0006887	exocytosis	15	0.065	0.082	0.067	0.0045	VAMP1
	cellular_component	GO:0030672	synaptic vesicle membrane	14	0.067	0.16	0.056	0.0038	VAMP1
	cellular_component	GO:0035579	specific granule membrane	14	0.071	0.16	0.056	0.0041	VAMP1
	molecular_function	GO:0019905	syntaxin binding	13	0.073	0.12	0.071	0.0054	VAMP1
	molecular_function	GO:0004867	serine-type endopeptidase inhibitor activity	12	0.08	0.13	0.071	0.006	WFDC3
	biological_process	GO:0005975	carbohydrate metabolic process	11	0.085	0.1	0.067	0.0059	OVGP1
	biological_process	GO:0006351	transcription, DNA-templated	2.3	0.09	0.11	0.27	0.12	ZNF397;ZNF789;ZNF888;ZNF555
	cellular_component	GO:0005777	peroxisome	11	0.09	0.17	0.056	0.0053	PIPOX
	cellular_component	GO:0030133	transport vesicle	10	0.092	0.17	0.056	0.0053	OVGP1
	biological_process	GO:0016192	vesicle-mediated transport	10	0.093	0.11	0.067	0.0065	VAMP1
	cellular_component	GO:0030054	cell junction	3.8	0.094	0.17	0.11	0.029	VAMP1;NLGN3
	cellular_component	GO:0005622	intracellular	3.8	0.096	0.17	0.11	0.029	PNCK;ALDH8A1
	biological_process	GO:0055114	oxidation-reduction process	9.8	0.098	0.11	0.067	0.0068	PIPOX

## Sheet: sheet KEGG3
KEGG1 pathway enrichment analysis	Term ID	Term description	Enrichment score	p-value	FDR bh	GeneRatio	BgRatio	GeneSymbols	Classification level
	path:hsa04744	Phototransduction	32	0.031	0.16	0.12	0.0039	GUCA1B	Organismal Systems
	path:hsa01523	Antifolate resistance	29	0.034	0.16	0.12	0.0043	ABCC2	Human Diseases
	path:hsa04130	SNARE interactions in vesicular transport	27	0.037	0.16	0.12	0.0047	VAMP1	Genetic Information Processing
	path:hsa00260	Glycine, serine and threonine metabolism	23	0.043	0.16	0.12	0.0055	PIPOX	Metabolism
	path:hsa02010	ABC transporters	21	0.048	0.16	0.12	0.0061	ABCC2	Environmental Information Processing
	path:hsa00310	Lysine degradation	15	0.063	0.16	0.12	0.0081	PIPOX	Metabolism
	path:hsa01524	Platinum drug resistance	13	0.076	0.16	0.12	0.0098	ABCC2	Human Diseases
	path:hsa04976	Bile secretion	13	0.076	0.16	0.12	0.0098	ABCC2	Organismal Systems
	path:hsa04146	Peroxisome	11	0.088	0.16	0.12	0.011	PIPOX	Cellular Processes
	path:hsa04974	Protein digestion and absorption	10	0.095	0.16	0.12	0.012	COL11A2	Organismal Systems

## Sheet: sheet 3
Upregulated placental tissue genes	Gene_name	Gene_ID
	ABCC2	ENSG00000023839
	ASIC4	ENSG00000072182
	OVGP1	ENSG00000085465
	GUCA1B	ENSG00000112599
	ATP10B	ENSG00000118322
	ALDH8A1	ENSG00000118514
	WFDC3	ENSG00000124116
	QRICH2	ENSG00000129646
	PNCK	ENSG00000130822
	CCDC146	ENSG00000135205
	VAMP1	ENSG00000139190
	C5orf45	ENSG00000161010
	FAM129C	ENSG00000167483
	HID1	ENSG00000167861
	RP11-231C14.4	ENSG00000169203
	DDIT3	ENSG00000175197
	PIPOX	ENSG00000179761
	ZNF555	ENSG00000186300
	ZNF397	ENSG00000186812
	NLGN3	ENSG00000196338
	NPIPB9	ENSG00000196993
	ZNF789	ENSG00000198556
	COL11A2	ENSG00000204248
	ZNF888	ENSG00000213793
	LINC01125	ENSG00000228486
	HNRNPA1P27	ENSG00000233680
	EBAG9P1	ENSG00000233690
	RPL12P37	ENSG00000240270
	TFP1	ENSG00000242337
	RP11-285F7.2	ENSG00000242861
	STRC	ENSG00000242866
	RP13-516M14.1	ENSG00000260563
	RP11-552M11.8	ENSG00000260948
	RP11-7K24.3	ENSG00000261068
	KB-1460A1.5	ENSG00000261087
	RP11-334C17.5	ENSG00000262580
	AC079210.1	ENSG00000269657
	RP11-1109F11.3	ENSG00000271327
	RP11-422P24.11	ENSG00000272654
