# Supplementary material for: Immune and cytokine alterations and RNA-sequencing analysis in gestational tissues from pregnant women after recovery from COVID-19
Source: BMC Infect Dis. 2023 Sep 21;23:620. doi: 10.1186/s12879-023-08607-z (PMC10512579; doi:10.1186/s12879-023-08607-z)
Supplement: Supplementary file 4 — Supplementary Material 4 [file 12879_2023_8607_MOESM4_ESM.xls]

## Sheet: sheet GO4
GO enrichment analysis	Category	Term ID	Term description	Enrichment score	p-value	FDR bh	GeneRatio	BgRatio	GeneSymbols
	biological_process	GO:1902259	regulation of delayed rectifier potassium channel activity	440	0.0022	0.018	0.2	0.00045	KCNS2
	biological_process	GO:2001222	regulation of neuron migration	270	0.0037	0.018	0.2	0.00075	IGSF10
	biological_process	GO:0080111	DNA demethylation	240	0.0041	0.018	0.2	0.00083	APOBEC3C
	biological_process	GO:0010529	negative regulation of transposition	190	0.0052	0.018	0.2	0.0011	APOBEC3C
	biological_process	GO:0045071	negative regulation of viral genome replication	81	0.012	0.034	0.2	0.0025	APOBEC3C
	molecular_function	GO:0005249	voltage-gated potassium channel activity	79	0.013	0.063	0.33	0.0042	KCNS2
	biological_process	GO:0001503	ossification	52	0.019	0.04	0.2	0.0038	IGSF10
	biological_process	GO:0006813	potassium ion transport	46	0.022	0.04	0.2	0.0044	KCNS2
	biological_process	GO:0071805	potassium ion transmembrane transport	43	0.023	0.04	0.2	0.0047	KCNS2
	cellular_component	GO:0008076	voltage-gated potassium channel complex	41	0.024	0.19	0.2	0.0049	KCNS2
	molecular_function	GO:0004930	G-protein coupled receptor activity	20	0.049	0.12	0.33	0.017	LYPD1
	biological_process	GO:0051607	defense response to virus	19	0.05	0.078	0.2	0.01	APOBEC3C
	biological_process	GO:0051260	protein homooligomerization	17	0.056	0.079	0.2	0.012	KCNS2
	biological_process	GO:0016032	viral process	12	0.079	0.1	0.2	0.016	APOBEC3C

## Sheet: sheet 2
Upregulated placental tissue genes	Gene_name	Gene_ID
	LYPD1	ENSG00000150551
	IGSF10	ENSG00000152580
	CNTNAP3B	ENSG00000154529
	KCNS2	ENSG00000156486
	DIRAS3	ENSG00000162595
	RP11-62F24.2	ENSG00000234779
	APOBEC3C	ENSG00000244509
