# Supplementary material for: Immune and cytokine alterations and RNA-sequencing analysis in gestational tissues from pregnant women after recovery from COVID-19
Source: BMC Infect Dis. 2023 Sep 21;23:620. doi: 10.1186/s12879-023-08607-z (PMC10512579; doi:10.1186/s12879-023-08607-z)
Supplement: Supplementary file 5 — Supplementary Material 5 [file 12879_2023_8607_MOESM5_ESM.xls]

## Sheet: sheet GO5
GO enrichment analysis	Category	Term ID	Term description	Enrichment score	p-value	FDR bh	GeneRatio	BgRatio	GeneSymbols
	cellular_component	GO:0043025	neuronal cell body	32	0.0014	0.032	0.5	0.015	CPE;PARD3
	molecular_function	GO:0016504	peptidase activator activity	520	0.0019	0.013	0.25	0.00048	FBLN1
	biological_process	GO:0031643	positive regulation of myelination	480	0.0021	0.014	0.25	0.00053	PARD3
	biological_process	GO:0003214	cardiac left ventricle morphogenesis	480	0.0021	0.014	0.25	0.00053	CPE
	biological_process	GO:0042098	T cell proliferation	370	0.0027	0.014	0.25	0.00068	TNFSF14
	molecular_function	GO:0004185	serine-type carboxypeptidase activity	310	0.0032	0.013	0.25	0.00081	CPE
	biological_process	GO:0010801	negative regulation of peptidyl-threonine phosphorylation	300	0.0033	0.014	0.25	0.00083	PARD3
	biological_process	GO:0072657	protein localization to membrane	300	0.0033	0.014	0.25	0.00083	CPE
	biological_process	GO:1901741	positive regulation of myoblast fusion	280	0.0036	0.014	0.25	0.0009	TNFSF14
	molecular_function	GO:0042043	neurexin family protein binding	260	0.0039	0.013	0.25	0.00097	CPE
	molecular_function	GO:0043027	cysteine-type endopeptidase inhibitor activity involved in apoptotic process	260	0.0039	0.013	0.25	0.00097	TNFSF14
	biological_process	GO:0022011	myelination in peripheral nervous system	260	0.0039	0.014	0.25	0.00098	PARD3
	biological_process	GO:0090162	establishment of epithelial cell polarity	260	0.0039	0.014	0.25	0.00098	PARD3
	cellular_component	GO:0097060	synaptic membrane	250	0.004	0.033	0.25	0.001	CPE
	molecular_function	GO:0005164	tumor necrosis factor receptor binding	240	0.0042	0.013	0.25	0.001	TNFSF14
	cellular_component	GO:0044295	axonal growth cone	230	0.0043	0.033	0.25	0.0011	PARD3
	molecular_function	GO:0004180	carboxypeptidase activity	220	0.0045	0.013	0.25	0.0011	CPE
	biological_process	GO:0045663	positive regulation of myoblast differentiation	210	0.0048	0.014	0.25	0.0012	TNFSF14
	biological_process	GO:0043029	T cell homeostasis	210	0.0048	0.014	0.25	0.0012	TNFSF14
	biological_process	GO:0007163	establishment or maintenance of cell polarity	170	0.006	0.015	0.25	0.0015	PARD3
	biological_process	GO:0042110	T cell activation	150	0.0066	0.015	0.25	0.0017	TNFSF14
	biological_process	GO:0007205	protein kinase C-activating G-protein coupled receptor signaling pathway	150	0.0066	0.015	0.25	0.0017	PARD3
	biological_process	GO:0006612	protein targeting to membrane	140	0.0069	0.015	0.25	0.0017	PARD3
	molecular_function	GO:0004181	metallocarboxypeptidase activity	130	0.0077	0.019	0.25	0.0019	CPE
	biological_process	GO:0070830	bicellular tight junction assembly	130	0.0078	0.016	0.25	0.002	PARD3
	molecular_function	GO:0005547	phosphatidylinositol-3,4,5-trisphosphate binding	110	0.0093	0.019	0.25	0.0023	PARD3
	biological_process	GO:0031295	T cell costimulation	100	0.0096	0.018	0.25	0.0024	TNFSF14
	cellular_component	GO:0030658	transport vesicle membrane	100	0.0097	0.046	0.25	0.0024	CPE
	molecular_function	GO:0032266	phosphatidylinositol-3-phosphate binding	100	0.01	0.019	0.25	0.0025	PARD3
	biological_process	GO:0071260	cellular response to mechanical stimulus	95	0.01	0.018	0.25	0.0026	TNFSF14
	biological_process	GO:0008152	metabolic process	85	0.012	0.019	0.25	0.0029	CPE
	molecular_function	GO:0050839	cell adhesion molecule binding	84	0.012	0.02	0.25	0.003	CPE
	cellular_component	GO:0030141	secretory granule	81	0.012	0.046	0.25	0.0031	CPE
	cellular_component	GO:0005912	adherens junction	79	0.013	0.046	0.25	0.0032	PARD3
	molecular_function	GO:0019903	protein phosphatase binding	70	0.014	0.022	0.25	0.0036	PARD3
	biological_process	GO:0007179	transforming growth factor beta receptor signaling pathway	65	0.015	0.024	0.25	0.0038	PARD3
	molecular_function	GO:0005546	phosphatidylinositol-4,5-bisphosphate binding	65	0.015	0.022	0.25	0.0039	PARD3
	cellular_component	GO:0005615	extracellular space	9.3	0.016	0.046	0.5	0.054	TNFSF14;CPE
	biological_process	GO:0006464	cellular protein modification process	54	0.018	0.028	0.25	0.0047	CPE
	cellular_component	GO:0030667	secretory granule membrane	52	0.019	0.046	0.25	0.0048	CPE
	biological_process	GO:0007409	axonogenesis	50	0.02	0.028	0.25	0.005	PARD3
	molecular_function	GO:0042802	identical protein binding	8.4	0.02	0.026	0.5	0.06	TNFSF14;PARD3
	biological_process	GO:0007218	neuropeptide signaling pathway	49	0.02	0.028	0.25	0.0051	CPE
	biological_process	GO:0033209	tumor necrosis factor-mediated signaling pathway	46	0.021	0.028	0.25	0.0054	TNFSF14
	cellular_component	GO:0005938	cell cortex	45	0.022	0.046	0.25	0.0056	PARD3
	cellular_component	GO:0005886	plasma membrane	3.9	0.025	0.046	0.75	0.19	TNFSF14;CPE;PARD3
	cellular_component	GO:0005911	cell-cell junction	40	0.025	0.046	0.25	0.0063	PARD3
	molecular_function	GO:0005125	cytokine activity	39	0.025	0.031	0.25	0.0064	TNFSF14
	cellular_component	GO:0005923	bicellular tight junction	39	0.025	0.046	0.25	0.0064	PARD3
	cellular_component	GO:0012505	endomembrane system	38	0.026	0.046	0.25	0.0065	PARD3
	biological_process	GO:0006461	protein complex assembly	38	0.026	0.033	0.25	0.0066	PARD3
	biological_process	GO:0030198	extracellular matrix organization	25	0.04	0.046	0.25	0.01	FBLN1
	biological_process	GO:0016055	Wnt signaling pathway	25	0.04	0.046	0.25	0.01	CPE
	biological_process	GO:0006955	immune response	19	0.051	0.057	0.25	0.013	TNFSF14
	cellular_component	GO:0005578	proteinaceous extracellular matrix	18	0.055	0.09	0.25	0.014	FBLN1
	biological_process	GO:0007049	cell cycle	14	0.067	0.072	0.25	0.017	PARD3
	molecular_function	GO:0005102	receptor binding	13	0.074	0.084	0.25	0.019	TNFSF14
	cellular_component	GO:0005856	cytoskeleton	13	0.074	0.11	0.25	0.019	PARD3
	biological_process	GO:0006915	apoptotic process	9.9	0.097	0.1	0.25	0.025	TNFSF14

## Sheet: sheet KEGG4
KEGG1 pathway enrichment analysis	Term ID	Term description	Enrichment score	p-value	FDR bh	GeneRatio	BgRatio	GeneSymbols	Classification level
	path:hsa04940	Type I diabetes mellitus	59	0.017	0.12	0.33	0.0057	CPE	Human Diseases
	path:hsa04520	Adherens junction	34	0.03	0.12	0.33	0.0099	PARD3	Cellular Processes
	path:hsa04064	NF-kappa B signaling pathway	26	0.038	0.12	0.33	0.013	TNFSF14	Environmental Information Processing
	path:hsa04390	Hippo signaling pathway	16	0.062	0.12	0.33	0.021	PARD3	Environmental Information Processing
	path:hsa04530	Tight junction	14	0.069	0.12	0.33	0.023	PARD3	Cellular Processes
	path:hsa04360	Axon guidance	14	0.071	0.12	0.33	0.024	PARD3	Organismal Systems
	path:hsa05168	Herpes simplex infection	13	0.074	0.12	0.33	0.025	TNFSF14	Human Diseases
	path:hsa04062	Chemokine signaling pathway	13	0.075	0.12	0.33	0.026	PARD3	Organismal Systems
	path:hsa04015	Rap1 signaling pathway	12	0.083	0.12	0.33	0.028	PARD3	Environmental Information Processing
	path:hsa04144	Endocytosis	9.9	0.098	0.13	0.33	0.034	PARD3	Cellular Processes

## Sheet: sheet 3
Upregulated placental tissue genes	Gene_name	Gene_ID
	FBLN1	ENSG00000077942
	HSD17B1P1	ENSG00000108785
	CPE	ENSG00000109472
	TNFSF14	ENSG00000125735
	PARD3	ENSG00000148498
	RP11-425I13.3	ENSG00000196951
	MTATP8P1	ENSG00000240409
	RP11-212P7.2	ENSG00000273270
