# Supplementary material for: Immune and cytokine alterations and RNA-sequencing analysis in gestational tissues from pregnant women after recovery from COVID-19
Source: BMC Infect Dis. 2023 Sep 21;23:620. doi: 10.1186/s12879-023-08607-z (PMC10512579; doi:10.1186/s12879-023-08607-z)
Supplement: Supplementary file 6 — Supplementary Material 6 [file 12879_2023_8607_MOESM6_ESM.xls]

## Sheet: sheet GO6
GO enrichment analysis	Category	Term ID	Term description	Enrichment score	p-value	FDR bh	GeneRatio	BgRatio	GeneSymbols
	cellular_component	GO:0005793	endoplasmic reticulum-Golgi intermediate compartment	38	0.0012	0.039	0.15	0.004	DDHD2;MYO18A
	biological_process	GO:0043066	negative regulation of apoptotic process	13	0.0014	0.036	0.27	0.021	RASA1;STK40;MYO18A
	molecular_function	GO:0005524	ATP binding	4.5	0.0031	0.046	0.42	0.093	PFKFB4;MYLK;MYO18A;CLCN5;STK40
	biological_process	GO:0006003	fructose 2,6-bisphosphate metabolic process	240	0.0041	0.036	0.091	0.00038	PFKFB4
	molecular_function	GO:0004331	fructose-2,6-bisphosphate 2-phosphatase activity	210	0.0048	0.046	0.083	0.0004	PFKFB4
	biological_process	GO:0015824	proline transport	200	0.0049	0.036	0.091	0.00045	SLC6A15
	biological_process	GO:0060425	lung morphogenesis	170	0.0058	0.036	0.091	0.00053	STK40
	biological_process	GO:0006000	fructose metabolic process	170	0.0058	0.036	0.091	0.00053	PFKFB4
	biological_process	GO:0043030	regulation of macrophage activation	170	0.0058	0.036	0.091	0.00053	MYO18A
	molecular_function	GO:0019870	potassium channel inhibitor activity	170	0.0058	0.046	0.083	0.00048	RASA1
	molecular_function	GO:0005326	neurotransmitter transporter activity	170	0.0058	0.046	0.083	0.00048	SLC6A15
	biological_process	GO:0022407	regulation of cell-cell adhesion	150	0.0066	0.036	0.091	0.0006	CELSR2
	molecular_function	GO:0005068	transmembrane receptor protein tyrosine kinase adaptor activity	150	0.0068	0.046	0.083	0.00056	PAG1
	cellular_component	GO:0097038	perinuclear endoplasmic reticulum	140	0.007	0.077	0.077	0.00054	SYT6
	biological_process	GO:0003016	respiratory system process	130	0.0074	0.036	0.091	0.00068	STK40
	biological_process	GO:0015804	neutral amino acid transport	130	0.0074	0.036	0.091	0.00068	SLC6A15
	biological_process	GO:0050868	negative regulation of T cell activation	130	0.0074	0.036	0.091	0.00068	PAG1
	biological_process	GO:0048514	blood vessel morphogenesis	120	0.0082	0.036	0.091	0.00075	RASA1
	biological_process	GO:0030833	regulation of actin filament polymerization	120	0.0082	0.036	0.091	0.00075	RASA1
	biological_process	GO:0006836	neurotransmitter transport	120	0.0082	0.036	0.091	0.00075	SLC6A15
	cellular_component	GO:0042641	actomyosin	110	0.0087	0.077	0.077	0.00067	MYO18A
	biological_process	GO:0045821	positive regulation of glycolytic process	110	0.009	0.036	0.091	0.00083	PFKFB4
	biological_process	GO:0001953	negative regulation of cell-matrix adhesion	110	0.009	0.036	0.091	0.00083	RASA1
	cellular_component	GO:0031235	intrinsic component of the cytoplasmic side of the plasma membrane	100	0.0096	0.077	0.077	0.00074	RASA1
	molecular_function	GO:0005328	neurotransmitter:sodium symporter activity	100	0.0096	0.046	0.083	0.00081	SLC6A15
	molecular_function	GO:0004620	phospholipase activity	100	0.0096	0.046	0.083	0.00081	DDHD2
	biological_process	GO:0090161	Golgi ribbon formation	100	0.0099	0.036	0.091	0.0009	MYO18A
	biological_process	GO:0090141	positive regulation of mitochondrial fission	100	0.0099	0.036	0.091	0.0009	DDHD2
	molecular_function	GO:0004806	triglyceride lipase activity	94	0.011	0.046	0.083	0.00089	DDHD2
	biological_process	GO:0006259	DNA metabolic process	93	0.011	0.037	0.091	0.00098	MYO18A
	molecular_function	GO:0005247	voltage-gated chloride channel activity	86	0.012	0.046	0.083	0.00097	CLCN5
	biological_process	GO:0048286	lung alveolus development	76	0.013	0.043	0.091	0.0012	STK40
	biological_process	GO:0034389	lipid particle organization	71	0.014	0.043	0.091	0.0013	DDHD2
	molecular_function	GO:0015297	antiporter activity	69	0.014	0.052	0.083	0.0012	CLCN5
	biological_process	GO:0019433	triglyceride catabolic process	67	0.015	0.044	0.091	0.0014	DDHD2
	biological_process	GO:0046580	negative regulation of Ras protein signal transduction	64	0.016	0.044	0.091	0.0014	RASA1
	cellular_component	GO:0030134	COPII-coated ER to Golgi transport vesicle	63	0.016	0.1	0.077	0.0012	DDHD2
	biological_process	GO:0017158	regulation of calcium ion-dependent exocytosis	55	0.018	0.044	0.091	0.0017	SYT6
	molecular_function	GO:0043531	ADP binding	54	0.018	0.058	0.083	0.0015	MYO18A
	biological_process	GO:0031032	actomyosin structure organization	51	0.02	0.044	0.091	0.0018	MYO18A
	biological_process	GO:0009790	embryo development	51	0.02	0.044	0.091	0.0018	RASA1
	biological_process	GO:0050714	positive regulation of protein secretion	51	0.02	0.044	0.091	0.0018	MYO18A
	biological_process	GO:0005977	glycogen metabolic process	51	0.02	0.044	0.091	0.0018	STK40
	molecular_function	GO:0001784	phosphotyrosine residue binding	49	0.02	0.058	0.083	0.0017	RASA1
	biological_process	GO:0043408	regulation of MAPK cascade	48	0.02	0.044	0.091	0.0019	STK40
	biological_process	GO:0007162	negative regulation of cell adhesion	48	0.02	0.044	0.091	0.0019	RASA1
	molecular_function	GO:0042169	SH2 domain binding	47	0.021	0.058	0.083	0.0018	PAG1
	biological_process	GO:0048791	calcium ion-regulated exocytosis of neurotransmitter	43	0.023	0.044	0.091	0.0021	SYT6
	biological_process	GO:0008542	visual learning	42	0.024	0.044	0.091	0.0022	DDHD2
	biological_process	GO:0007173	epidermal growth factor receptor signaling pathway	42	0.024	0.044	0.091	0.0022	PAG1
	molecular_function	GO:0051020	GTPase binding	40	0.025	0.064	0.083	0.0021	RASA1
	biological_process	GO:0048813	dendrite morphogenesis	39	0.025	0.044	0.091	0.0023	CELSR2
	biological_process	GO:0000281	mitotic cytokinesis	39	0.025	0.044	0.091	0.0023	RASA1
	biological_process	GO:0006865	amino acid transport	39	0.025	0.044	0.091	0.0023	SLC6A15
	biological_process	GO:0035556	intracellular signal transduction	7.9	0.025	0.044	0.18	0.023	PAG1;RASA1
	cellular_component	GO:0005886	plasma membrane	2.4	0.026	0.12	0.46	0.19	PAG1;CLCN5;SYT6;CELSR2;KIAA1549;SLC6A15
	biological_process	GO:0007588	excretion	38	0.026	0.044	0.091	0.0024	CLCN5
	cellular_component	GO:0016459	myosin complex	37	0.027	0.12	0.077	0.0021	MYO18A
	biological_process	GO:0006654	phosphatidic acid biosynthetic process	36	0.028	0.045	0.091	0.0026	DDHD2
	biological_process	GO:0001570	vasculogenesis	35	0.029	0.045	0.091	0.0026	RASA1
	molecular_function	GO:0001786	phosphatidylserine binding	34	0.029	0.069	0.083	0.0024	SYT6
	cellular_component	GO:0032154	cleavage furrow	28	0.035	0.13	0.077	0.0028	MYLK
	molecular_function	GO:0048306	calcium-dependent protein binding	26	0.037	0.077	0.083	0.0031	SYT6
	biological_process	GO:0006906	vesicle fusion	26	0.037	0.058	0.091	0.0035	SYT6
	molecular_function	GO:0015171	amino acid transmembrane transporter activity	26	0.038	0.077	0.083	0.0032	SLC6A15
	molecular_function	GO:0005254	chloride channel activity	25	0.039	0.077	0.083	0.0033	CLCN5
	biological_process	GO:0007626	locomotory behavior	24	0.041	0.062	0.091	0.0038	DDHD2
	biological_process	GO:0048013	ephrin receptor signaling pathway	23	0.042	0.062	0.091	0.0039	RASA1
	molecular_function	GO:0030276	clathrin binding	23	0.043	0.077	0.083	0.0036	SYT6
	molecular_function	GO:0005070	SH3/SH2 adaptor activity	23	0.043	0.077	0.083	0.0036	PAG1
	biological_process	GO:0035264	multicellular organism growth	23	0.043	0.062	0.091	0.004	STK40
	cellular_component	GO:0045177	apical part of cell	23	0.043	0.13	0.077	0.0034	CLCN5
	cellular_component	GO:0019898	extrinsic component of membrane	21	0.047	0.13	0.077	0.0037	SYT6
	biological_process	GO:0007169	transmembrane receptor protein tyrosine kinase signaling pathway	21	0.048	0.067	0.091	0.0044	PAG1
	cellular_component	GO:0030672	synaptic vesicle membrane	20	0.049	0.13	0.077	0.0038	SYT6
	cellular_component	GO:0000139	Golgi membrane	5.3	0.053	0.13	0.15	0.029	CLCN5;MYO18A
	cellular_component	GO:0005887	integral component of plasma membrane	3.4	0.055	0.13	0.23	0.069	PAG1;SLC6A15;CLCN5
	biological_process	GO:0010468	regulation of gene expression	18	0.055	0.074	0.091	0.0051	STK40
	biological_process	GO:0060071	Wnt signaling pathway, planar cell polarity pathway	18	0.055	0.074	0.091	0.0051	CELSR2
	biological_process	GO:0007030	Golgi organization	17	0.056	0.074	0.091	0.0053	MYO18A
	biological_process	GO:0043524	negative regulation of neuron apoptotic process	17	0.058	0.075	0.091	0.0054	RASA1
	cellular_component	GO:0001726	ruffle	16	0.06	0.14	0.077	0.0047	RASA1
	molecular_function	GO:0019905	syntaxin binding	15	0.063	0.11	0.083	0.0054	SYT6
	biological_process	GO:0050852	T cell receptor signaling pathway	14	0.07	0.088	0.091	0.0065	PAG1
	biological_process	GO:0002250	adaptive immune response	13	0.076	0.095	0.091	0.0072	PAG1
	biological_process	GO:0008360	regulation of cell shape	12	0.08	0.097	0.091	0.0075	RASA1
	cellular_component	GO:0005829	cytosol	1.8	0.083	0.18	0.46	0.25	DDHD2;PFKFB4;RASA1;SYT6;CLCN5;STK40
	biological_process	GO:0007165	signal transduction	3.9	0.092	0.11	0.18	0.047	PAG1;RASA1
	biological_process	GO:0006810	transport	10	0.093	0.11	0.091	0.0089	CLCN5
	cellular_component	GO:0005802	trans-Golgi network	9.9	0.096	0.18	0.077	0.0077	MYO18A
	biological_process	GO:0016477	cell migration	9.7	0.098	0.11	0.091	0.0094	MYO18A
	molecular_function	GO:0005509	calcium ion binding	3.7	0.099	0.16	0.17	0.045	CELSR2;SYT6
	biological_process	GO:0034220	ion transmembrane transport	9.6	0.099	0.11	0.091	0.0095	CLCN5

## Sheet: sheet KEGG5
KEGG1 pathway enrichment analysis	Term ID	Term description	Enrichment score	p-value	FDR bh	GeneRatio	BgRatio	GeneSymbols	Classification level
	path:hsa04921	Oxytocin signaling pathway	24	0.00017	0.0047	0.5	0.021	MYLK;NFATC2;NOS3	Organismal Systems
	path:hsa04022	cGMP-PKG signaling pathway	22	0.00021	0.0047	0.5	0.022	MYLK;NFATC2;NOS3	Environmental Information Processing
	path:hsa04370	VEGF signaling pathway	41	0.00096	0.014	0.33	0.0081	NFATC2;NOS3	Environmental Information Processing
	path:hsa04611	Platelet activation	20	0.0041	0.045	0.33	0.017	MYLK;NOS3	Organismal Systems
	path:hsa04371	Apelin signaling pathway	18	0.0051	0.045	0.33	0.019	MYLK;NOS3	Environmental Information Processing
	path:hsa04360	Axon guidance	14	0.0082	0.055	0.33	0.024	RASA1;NFATC2	Organismal Systems
	path:hsa04020	Calcium signaling pathway	13	0.0088	0.055	0.33	0.025	MYLK;NOS3	Environmental Information Processing
	path:hsa00220	Arginine biosynthesis	58	0.017	0.095	0.17	0.0029	NOS3	Metabolism
	path:hsa00051	Fructose and mannose metabolism	37	0.027	0.13	0.17	0.0046	PFKFB4	Metabolism
	path:hsa00330	Arginine and proline metabolism	25	0.04	0.16	0.17	0.0068	NOS3	Metabolism
	path:hsa05217	Basal cell carcinoma	19	0.051	0.16	0.17	0.0087	BMP2	Human Diseases
	path:hsa04662	B cell receptor signaling pathway	17	0.057	0.16	0.17	0.0097	NFATC2	Organismal Systems
	path:hsa04971	Gastric acid secretion	16	0.061	0.16	0.17	0.01	MYLK	Organismal Systems
	path:hsa04350	TGF-beta signaling pathway	14	0.068	0.16	0.17	0.012	BMP2	Environmental Information Processing
	path:hsa04658	Th1 and Th2 cell differentiation	13	0.072	0.16	0.17	0.012	NFATC2	Organismal Systems
	path:hsa04933	AGE-RAGE signaling pathway in diabetic complications	12	0.079	0.16	0.17	0.014	NOS3	Human Diseases
	path:hsa04066	HIF-1 signaling pathway	12	0.08	0.16	0.17	0.014	NOS3	Environmental Information Processing
	path:hsa04660	T cell receptor signaling pathway	12	0.081	0.16	0.17	0.014	NFATC2	Organismal Systems
	path:hsa04625	C-type lectin receptor signaling pathway	12	0.083	0.16	0.17	0.014	NFATC2	Organismal Systems
	path:hsa04659	Th17 cell differentiation	12	0.084	0.16	0.17	0.014	NFATC2	Organismal Systems
	path:hsa04931	Insulin resistance	11	0.085	0.16	0.17	0.015	NOS3	Human Diseases
	path:hsa04071	Sphingolipid signaling pathway	10	0.094	0.16	0.17	0.016	NOS3	Environmental Information Processing
	path:hsa04152	AMPK signaling pathway	10	0.095	0.16	0.17	0.017	PFKFB4	Environmental Information Processing
	path:hsa04380	Osteoclast differentiation	9.7	0.099	0.16	0.17	0.017	NFATC2	Organismal Systems

## Sheet: sheet 3
Upregulated placental tissue genes	Gene_name	Gene_ID
	TRIO	ENSG00000038382
	MYLK	ENSG00000065534
	SLC6A15	ENSG00000072041
	PAG1	ENSG00000076641
	DDHD2	ENSG00000085788
	NFATC2	ENSG00000101096
	PFKFB4	ENSG00000114268
	KIAA1549	ENSG00000122778
	BMP2	ENSG00000125845
	SYT6	ENSG00000134207
	UBAP2	ENSG00000137073
	CELSR2	ENSG00000143126
	RASA1	ENSG00000145715
	NOS3	ENSG00000164867
	CLCN5	ENSG00000171365
	PLEC	ENSG00000178209
	STK40	ENSG00000196182
	MYO18A	ENSG00000196535
	Z73979.1	ENSG00000197047
	TRBV30	ENSG00000237254
	CTB-47B11.3	ENSG00000248544
	RN7SKP116	ENSG00000252711
	RP11-41O4.2	ENSG00000266278
	RP11-466A19.1	ENSG00000266718
