# Supplementary material for: Immune and cytokine alterations and RNA-sequencing analysis in gestational tissues from pregnant women after recovery from COVID-19
Source: BMC Infect Dis. 2023 Sep 21;23:620. doi: 10.1186/s12879-023-08607-z (PMC10512579; doi:10.1186/s12879-023-08607-z)
Supplement: Supplementary file 11 — Supplementary Material 11 [file 12879_2023_8607_MOESM11_ESM.xlsx]

## Sheet: Sheet1
Clinical characteristics of study participants	sample_title	*organism	*isolate	*age	*biomaterial_provider	*sex	*tissue	fetal sex	last menstrual period	frist day dignosis of covid-19	gestage age of first diagnosis covid-19	delivery date	the days between infection and delivery
	C1	human	recovered group	36	Tongji hospital, Wuhan	female	placental tissue	male	2019/8/5	2020-03-19	32 weeks and 3 days	2020-05-10	52
	C2	human	recovered group	35	Tongji hospital, Wuhan	female	placental tissue	male	2019/10/17	2020-03-14	21 weeks and 2 days	2020-05-17	64
	C4	human	recovered group	31	Tongji hospital, Wuhan	female	placental tissue	male	2019/8/25	2020-02-01	22 weeks and 6 days	2020-05-27	116
	C5	human	recovered group	26	Tongji hospital, Wuhan	female	placental tissue	male	2019/8/25	2020-03-17	29 weeks and 2 days	2020-06-02	77
	C7	human	recovered group	36	Tongji hospital, Wuhan	female	placental tissue	male	2019/9/11	2020-02-15	22 weeks and 3 days	2020-06-08	114
	C8	human	recovered group	43	Tongji hospital, Wuhan	female	placental tissue	male	2019/10/30	2020-02-02	13 weeks and 4 days	2020-06-05	124
	C9	human	recovered group	33	Tongji hospital, Wuhan	female	placental tissue	female	2019/9/27	2020-03-13	24 weeks	2020-06-19	98
	C10	human	recovered group	37	Tongji hospital, Wuhan	female	placental tissue	female	2019/12/8	2020-04-30	20 weeks and 4 days	2020-06-30	61
	C11	human	recovered group	29	Tongji hospital, Wuhan	female	placental tissue	male	2019/10/4	2020-04-12	27weeks and 2 days	2020-07-05	84
	C12	human	recovered group	35	Tongji hospital, Wuhan	female	placental tissue	female	2019/11/27	2020-02-13	11 weeks and 1 days	2020-07-15	153
	C13	human	recovered group	33	Tongji hospital, Wuhan	female	placental tissue	female	2019/11/3	2020-03-20	19 weeks and 5 days	2020-07-20	122
	CN9	human	control group	31	Tongji hospital, Wuhan	female	placental tissue	femal		N/A
	CN12	human	control group	38	Tongji hospital, Wuhan	female	placental tissue	female		N/A
	CN13	human	control group	39	Tongji hospital, Wuhan	female	placental tissue	male		N/A
	CN14	human	control group	42	Tongji hospital, Wuhan	female	placental tissue	male		N/A
	CN15	human	control group	37	Tongji hospital, Wuhan	female	placental tissue	feamle		N/A
	CN16	human	control group	39	Tongji hospital, Wuhan	female	placental tissue	female		N/A
	CN17	human	control group	36	Tongji hospital, Wuhan	female	placental tissue	male		N/A
	CN18	human	control group	33	Tongji hospital, Wuhan	female	placental tissue	female		N/A
	CN19	human	control group	39	Tongji hospital, Wuhan	female	placental tissue	male		N/A
	CN20	human	control group	27	Tongji hospital, Wuhan	female	placental tissue	male		N/A
	CN21	human	control group	37	Tongji hospital, Wuhan	female	placental tissue	male		N/A
	CN22	human	control group	33	Tongji hospital, Wuhan	female	placental tissue	male		N/A
	CN23	human	control group	27	Tongji hospital, Wuhan	female	placental tissue	male		N/A
	MSC036	human	recovered group	35	Tongji hospital, Wuhan	not provided	hUMSCs	female	2019/11/27	2020-02-13	11 weeks and 1 days	2020-07-15	153
	MSC043	human	recovered group	33	Tongji hospital, Wuhan	not provided	hUMSCs	female	2019/11/3	2020-03-20	19 weeks and 5 days	2020-07-20	122
	MSC009	human	recovered group	26	Tongji hospital, Wuhan	not provided	hUMSCs	male	2019/8/25	2020-03-17	29 weeks and 2 days	2020-06-02	77
	MSC014	human	recovered group	36	Tongji hospital, Wuhan	not provided	hUMSCs	male	2019/9/11	2020-02-15	22 weeks and 3 days	2020-06-08	114
	MSC015	human	recovered group	43	Tongji hospital, Wuhan	not provided	hUMSCs	male	2019/10/30	2020-02-02	13 weeks and 4 days	2020-06-05	124
	MSC021	human	recovered group	33	Tongji hospital, Wuhan	not provided	hUMSCs	female	2019/9/27	2020-03-13	24 weeks	2020-06-19	98
	MSC032	human	recovered group	29	Tongji hospital, Wuhan	not provided	hUMSCs	male	2019/10/4	2020-04-12	27weeks and 2 days	2020-07-05	84
	MSC013	human	recovered group	31	Tongji hospital, Wuhan	not provided	hUMSCs	male	2019/9/9	2020-03-29	28weeks and 6 days	2020-06-07	70
	MSC002	human	recovered group	29	Tongji hospital, Wuhan	not provided	hUMSCs	female	2019/8/10	2020-3-20	31 weeks and 6 days	2020-05-18	59
	MSC005	human	recovered group	31	Tongji hospital, Wuhan	not provided	hUMSCs	male	2019/8/25	2020-02-01	22 weeks and 6 days	2020-05-27	116
	MSC037	human	control group	39	Tongji hospital, Wuhan	not provided	hUMSCs	female		N/A
	MSC039	human	control group	39	Tongji hospital, Wuhan	not provided	hUMSCs	male		N/A
	MSC038	human	control group	36	Tongji hospital, Wuhan	not provided	hUMSCs	male		N/A
	MSC040	human	control group	33	Tongji hospital, Wuhan	not provided	hUMSCs	female		N/A
	MSC041	human	control group	27	Tongji hospital, Wuhan	not provided	hUMSCs	male		N/A
	MSC044	human	control group	37	Tongji hospital, Wuhan	not provided	hUMSCs	male		N/A
	MSC045	human	control group	33	Tongji hospital, Wuhan	not provided	hUMSCs	male		N/A
	MSC046	human	control group	27	Tongji hospital, Wuhan	not provided	hUMSCs	male		N/A
	MSC035	human	control group	37	Tongji hospital, Wuhan	not provided	hUMSCs	female		N/A
	MSC029	human	control group	42	Tongji hospital, Wuhan	not provided	hUMSCs	male		N/A
	MSC027	human	control group	39	Tongji hospital, Wuhan	not provided	hUMSCs	male		N/A
	MSC019	human	control group	38	Tongji hospital, Wuhan	not provided	hUMSCs	female		N/A
	MSC012	human	control group	31	Tongji hospital, Wuhan	not provided	hUMSCs	female		N/A
	QN036	human	recovered group	35	Tongji hospital, Wuhan	not provided	hAMSCs	male	2019/11/27	2020-02-13	11 weeks and 1 days	2020-07-15	153
	QN043	human	recovered group	33	Tongji hospital, Wuhan	not provided	hAMSCs	female	2019/11/3	2020-03-20	19 weeks and 5 days	2020-07-20	122
	QN009	human	recovered group	26	Tongji hospital, Wuhan	not provided	hAMSCs	male	2019/8/25	2020-03-17	29 weeks and 2 days	2020-06-02	77
	QN014	human	recovered group	36	Tongji hospital, Wuhan	not provided	hAMSCs	male	2019/9/11	2020-02-15	22 weeks and 3 days	2020-06-08	114
	QN015	human	recovered group	43	Tongji hospital, Wuhan	not provided	hAMSCs	male	2019/10/30	2020-02-02	13 weeks and 4 days	2020-06-05	124
	QN021	human	recovered group	33	Tongji hospital, Wuhan	not provided	hAMSCs	female	2019/9/27	2020-03-13	24 weeks	2020-06-19	98
	QN028	human	recovered group	37	Tongji hospital, Wuhan	not provided	hAMSCs	female	2019/12/8	2020-04-30	20 weeks and 4 days	2020-06-30	61
	QN032	human	recovered group	29	Tongji hospital, Wuhan	not provided	hAMSCs	male	2019/10/4	2020-04-12	27weeks and 2 days	2020-07-05	84
	QN013	human	recovered group	31	Tongji hospital, Wuhan	not provided	hAMSCs	male	2019/9/9	2020-03-29	28weeks and 6 days	2020-06-07	70
	QN037	human	control group	39	Tongji hospital, Wuhan	not provided	hAMSCs	female		N/A
	QN039	human	control group	39	Tongji hospital, Wuhan	not provided	hAMSCs	male		N/A
	QN038	human	control group	36	Tongji hospital, Wuhan	not provided	hAMSCs	male		N/A
	QN040	human	control group	33	Tongji hospital, Wuhan	not provided	hAMSCs	female		N/A
	QN041	human	control group	27	Tongji hospital, Wuhan	not provided	hAMSCs	male		N/A
	QN044	human	control group	37	Tongji hospital, Wuhan	not provided	hAMSCs	male		N/A
	QN046	human	control group	27	Tongji hospital, Wuhan	not provided	hAMSCs	male		N/A
	QN029	human	control group	42	Tongji hospital, Wuhan	not provided	hAMSCs	male		N/A
	QN027	human	control group	39	Tongji hospital, Wuhan	not provided	hAMSCs	male		N/A
	QN019	human	control group	38	Tongji hospital, Wuhan	not provided	hAMSCs	female		N/A
	QN012	human	control group	31	Tongji hospital, Wuhan	not provided	hAMSCs	female		N/A
